# Supplementary material for: Comparative transcriptomics provides a strategy for phylogenetic analysis and SSR marker development in Chaenomeles
Source: Sci Rep. 2021 Aug 12;11:16441. doi: 10.1038/s41598-021-95776-z (PMC8361139; doi:10.1038/s41598-021-95776-z)
Supplement: Supplementary file 8 — Supplementary Table S7. [file 41598_2021_95776_MOESM8_ESM.xlsx]

## Sheet: A
Statistics of different SSR type in C. sinensis (GP)
SSR_type	Repeat_motif	Number	Frequence(%)	ratio(%)
Dinucleotides	AG/CT	3957	9.23	56.65
Dinucleotides	AC/GT	380	0.89	5.44
Dinucleotides	AT/AT	104	0.24	1.49
Dinucleotides	CG/CG	8	0.02	0.11
Trinucleotides	AAG/CTT	505	1.18	7.23
Trinucleotides	AGG/CCT	442	1.03	6.33
Trinucleotides	AGC/CTG	270	0.63	3.87
Trinucleotides	ACC/GGT	264	0.62	3.78
Trinucleotides	ATC/ATG	152	0.35	2.18
Trinucleotides	AAC/GTT	136	0.32	1.95
Trinucleotides	CCG/CGG	113	0.26	1.62
Trinucleotides	ACG/CGT	79	0.18	1.13
Trinucleotides	ACT/AGT	29	0.07	0.42
Trinucleotides	AAT/ATT	16	0.04	0.23
Tetranucleotides	AAAG/CTTT	40	0.09	0.57
Tetranucleotides	ACAT/ATGT	26	0.06	0.37
Tetranucleotides	AGGG/CCCT	23	0.05	0.33
Tetranucleotides	AAAC/GTTT	21	0.05	0.3
Tetranucleotides	ACTC/AGTG	18	0.04	0.26
Tetranucleotides	AAAT/ATTT	16	0.04	0.23
Tetranucleotides	AATG/ATTC	14	0.03	0.2
Tetranucleotides	AATC/ATTG	13	0.03	0.19
Tetranucleotides	AATT/AATT	9	0.02	0.13
Tetranucleotides	ACAG/CTGT	9	0.02	0.13
Tetranucleotides	AACC/GGTT	6	0.01	0.09
Tetranucleotides	AAGG/CCTT	6	0.01	0.09
Tetranucleotides	ATCC/ATGG	6	0.01	0.09
Tetranucleotides	AGAT/ATCT	5	0.01	0.07
Tetranucleotides	AGGC/CCTG	5	0.01	0.07
Tetranucleotides	ACGC/CGTG	4	0.01	0.06
Tetranucleotides	AGCC/CTGG	4	0.01	0.06
Tetranucleotides	ATCG/ATCG	4	0.01	0.06
Tetranucleotides	ATGC/ATGC	4	0.01	0.06
Tetranucleotides	ACCG/CGGT	3	0.01	0.04
Tetranucleotides	AGCG/CGCT	3	0.01	0.04
Tetranucleotides	AAGC/CTTG	2	0	0.03
Tetranucleotides	ACTG/AGTC	2	0	0.03
Tetranucleotides	AGCT/AGCT	2	0	0.03
Tetranucleotides	ACCC/GGGT	1	0	0.01
Tetranucleotides	ACCT/AGGT	1	0	0.01
Tetranucleotides	CCCG/CGGG	1	0	0.01
Pentanucleotides	AAAAG/CTTTT	15	0.03	0.21
Pentanucleotides	AATCC/ATTGG	15	0.03	0.21
Pentanucleotides	AGAGG/CCTCT	12	0.03	0.17
Pentanucleotides	AAACC/GGTTT	6	0.01	0.09
Pentanucleotides	AATTC/AATTG	6	0.01	0.09
Pentanucleotides	AAAAT/ATTTT	5	0.01	0.07
Pentanucleotides	AAACG/CGTTT	4	0.01	0.06
Pentanucleotides	AAATC/ATTTG	4	0.01	0.06
Pentanucleotides	AATCG/ATTCG	4	0.01	0.06
Pentanucleotides	AAAAC/GTTTT	3	0.01	0.04
Pentanucleotides	AAATT/AATTT	3	0.01	0.04
Pentanucleotides	AACAG/CTGTT	2	0	0.03
Pentanucleotides	AACTC/AGTTG	2	0	0.03
Pentanucleotides	AACTG/AGTTC	2	0	0.03
Pentanucleotides	AAGAG/CTCTT	2	0	0.03
Pentanucleotides	AAGGG/CCCTT	2	0	0.03
Pentanucleotides	AATCT/AGATT	2	0	0.03
Pentanucleotides	AGGGG/CCCCT	2	0	0.03
Pentanucleotides	ATCCC/ATGGG	2	0	0.03
Pentanucleotides	ATCCG/ATCGG	2	0	0.03
Pentanucleotides	AAAGC/CTTTG	1	0	0.01
Pentanucleotides	AACAC/GTGTT	1	0	0.01
Pentanucleotides	AACCC/GGGTT	1	0	0.01
Pentanucleotides	AACCG/CGGTT	1	0	0.01
Pentanucleotides	AACCT/AGGTT	1	0	0.01
Pentanucleotides	AAGAT/ATCTT	1	0	0.01
Pentanucleotides	ACATC/ATGTG	1	0	0.01
Pentanucleotides	ACCCG/CGGGT	1	0	0.01
Pentanucleotides	ACCTC/AGGTG	1	0	0.01
Pentanucleotides	ACGGG/CCCGT	1	0	0.01
Pentanucleotides	ACTAG/AGTCT	1	0	0.01
Pentanucleotides	ACTGC/AGTGC	1	0	0.01
Pentanucleotides	AGAGC/CTCTG	1	0	0.01
Pentanucleotides	AGATC/ATCTG	1	0	0.01
Pentanucleotides	AGATG/ATCTC	1	0	0.01
Pentanucleotides	AGCCC/CTGGG	1	0	0.01
Pentanucleotides	AGCTC/AGCTG	1	0	0.01
Pentanucleotides	AGGGC/CCCTG	1	0	0.01
Hexanucleotides	AGAGGG/CCCTCT	11	0.03	0.16
Hexanucleotides	AAGAGG/CCTCTT	9	0.02	0.13
Hexanucleotides	ACCATC/ATGGTG	7	0.02	0.1
Hexanucleotides	ACCGCC/CGGTGG	7	0.02	0.1
Hexanucleotides	ACCTCC/AGGTGG	7	0.02	0.1
Hexanucleotides	AAGGAG/CCTTCT	6	0.01	0.09
Hexanucleotides	AGGCGG/CCGCCT	6	0.01	0.09
Hexanucleotides	AAGCAG/CTGCTT	4	0.01	0.06
Hexanucleotides	AAAAAG/CTTTTT	3	0.01	0.04
Hexanucleotides	AACCCT/AGGGTT	3	0.01	0.04
Hexanucleotides	AAGGTC/ACCTTG	3	0.01	0.04
Hexanucleotides	AATCCG/ATTCGG	3	0.01	0.04
Hexanucleotides	AGCCTC/AGGCTG	3	0.01	0.04
Hexanucleotides	AGGATG/ATCCTC	3	0.01	0.04
Hexanucleotides	AAAAAC/GTTTTT	2	0	0.03
Hexanucleotides	AAAACC/GGTTTT	2	0	0.03
Hexanucleotides	AAAGAC/CTTTGT	2	0	0.03
Hexanucleotides	AAATCC/ATTTGG	2	0	0.03
Hexanucleotides	AAATCG/ATTTCG	2	0	0.03
Hexanucleotides	AAATTC/AATTTG	2	0	0.03
Hexanucleotides	AACAGC/CTGTTG	2	0	0.03
Hexanucleotides	AATCCC/ATTGGG	2	0	0.03
Hexanucleotides	AATCGG/ATTCCG	2	0	0.03
Hexanucleotides	AATCTG/AGATTC	2	0	0.03
Hexanucleotides	AATTCC/AATTGG	2	0	0.03
Hexanucleotides	ACAGAG/CTCTGT	2	0	0.03
Hexanucleotides	ACCAGC/CTGGTG	2	0	0.03
Hexanucleotides	ACCCGG/CCGGGT	2	0	0.03
Hexanucleotides	ACCTGC/AGGTGC	2	0	0.03
Hexanucleotides	ACGATG/ATCGTC	2	0	0.03
Hexanucleotides	ACTCCG/AGTCGG	2	0	0.03
Hexanucleotides	AGATGG/ATCTCC	2	0	0.03
Hexanucleotides	AGCCGC/CGGCTG	2	0	0.03
Hexanucleotides	AAAAAT/ATTTTT	1	0	0.01
Hexanucleotides	AAAACG/CGTTTT	1	0	0.01
Hexanucleotides	AAAAGC/CTTTTG	1	0	0.01
Hexanucleotides	AAAAGT/ACTTTT	1	0	0.01
Hexanucleotides	AAACCT/AGGTTT	1	0	0.01
Hexanucleotides	AAACTG/AGTTTC	1	0	0.01
Hexanucleotides	AAAGAG/CTCTTT	1	0	0.01
Hexanucleotides	AAAGAT/ATCTTT	1	0	0.01
Hexanucleotides	AAAGGC/CCTTTG	1	0	0.01
Hexanucleotides	AAATGG/ATTTCC	1	0	0.01
Hexanucleotides	AAATTG/AATTTC	1	0	0.01
Hexanucleotides	AACAAG/CTTGTT	1	0	0.01
Hexanucleotides	AACACC/GGTGTT	1	0	0.01
Hexanucleotides	AACCGG/CCGGTT	1	0	0.01
Hexanucleotides	AACGAC/CGTTGT	1	0	0.01
Hexanucleotides	AACGGC/CCGTTG	1	0	0.01
Hexanucleotides	AACTCG/AGTTCG	1	0	0.01
Hexanucleotides	AAGACG/CGTCTT	1	0	0.01
Hexanucleotides	AAGATG/ATCTTC	1	0	0.01
Hexanucleotides	AAGCTG/AGCTTC	1	0	0.01
Hexanucleotides	AAGTGG/ACTTCC	1	0	0.01
Hexanucleotides	AATAGC/ATTGCT	1	0	0.01
Hexanucleotides	AATCAC/ATTGTG	1	0	0.01
Hexanucleotides	AATCAT/ATGATT	1	0	0.01
Hexanucleotides	AATCTC/AGATTG	1	0	0.01
Hexanucleotides	ACACAT/ATGTGT	1	0	0.01
Hexanucleotides	ACACCC/GGGTGT	1	0	0.01
Hexanucleotides	ACAGGC/CCTGTG	1	0	0.01
Hexanucleotides	ACATAT/ATATGT	1	0	0.01
Hexanucleotides	ACATCC/ATGTGG	1	0	0.01
Hexanucleotides	ACATCT/AGATGT	1	0	0.01
Hexanucleotides	ACATGG/ATGTCC	1	0	0.01
Hexanucleotides	ACCAGT/ACTGGT	1	0	0.01
Hexanucleotides	ACCCAG/CTGGGT	1	0	0.01
Hexanucleotides	ACCCTC/AGGGTG	1	0	0.01
Hexanucleotides	ACCTCG/AGGTCG	1	0	0.01
Hexanucleotides	ACGGAT/ATCCGT	1	0	0.01
Hexanucleotides	ACGGCG/CCGTCG	1	0	0.01
Hexanucleotides	ACTCGG/AGTCCG	1	0	0.01
Hexanucleotides	ACTCTC/AGAGTG	1	0	0.01
Hexanucleotides	ACTGCC/AGTGGC	1	0	0.01
Hexanucleotides	ACTGCT/AGCAGT	1	0	0.01
Hexanucleotides	AGAGGC/CCTCTG	1	0	0.01
Hexanucleotides	AGCAGG/CCTGCT	1	0	0.01
Hexanucleotides	AGCCCC/CTGGGG	1	0	0.01
Hexanucleotides	AGCCCT/AGGGCT	1	0	0.01
Hexanucleotides	AGCCGG/CCGGCT	1	0	0.01
Hexanucleotides	AGCCTG/AGGCTC	1	0	0.01
Hexanucleotides	AGCGGC/CCGCTG	1	0	0.01
Hexanucleotides	AGCGGG/CCCGCT	1	0	0.01
Hexanucleotides	AGGCCC/CCTGGG	1	0	0.01
Hexanucleotides	AGGGCG/CCCTCG	1	0	0.01
Hexanucleotides	ATCATG/ATCATG	1	0	0.01
Hexanucleotides	ATCGCC/ATGGCG	1	0	0.01
Hexanucleotides	ATCGGC/ATGCCG	1	0	0.01
Hexanucleotides	CCCCCG/CGGGGG	1	0	0.01

## Sheet: B
Statistics of different SSR type in C. cathayensis (MY)
SSR_type	Repeat_motif	Number	Frequence(%)	ratio(%)
Dinucleotides	AG/CT	3364	8.19	54.78
Dinucleotides	AC/GT	271	0.66	4.41
Dinucleotides	AT/AT	75	0.18	1.22
Dinucleotides	CG/CG	1	0	0.02
Trinucleotides	AAG/CTT	478	1.16	7.78
Trinucleotides	AGG/CCT	398	0.97	6.48
Trinucleotides	AGC/CTG	286	0.7	4.66
Trinucleotides	ACC/GGT	225	0.55	3.66
Trinucleotides	ATC/ATG	146	0.36	2.38
Trinucleotides	AAC/GTT	138	0.34	2.25
Trinucleotides	CCG/CGG	104	0.25	1.69
Trinucleotides	ACG/CGT	92	0.22	1.5
Trinucleotides	AAT/ATT	15	0.04	0.24
Trinucleotides	ACT/AGT	15	0.04	0.24
Tetranucleotides	AAAG/CTTT	33	0.08	0.54
Tetranucleotides	ACAT/ATGT	30	0.07	0.49
Tetranucleotides	ACTC/AGTG	16	0.04	0.26
Tetranucleotides	AGGG/CCCT	16	0.04	0.26
Tetranucleotides	AAGG/CCTT	14	0.03	0.23
Tetranucleotides	AATC/ATTG	14	0.03	0.23
Tetranucleotides	AAAC/GTTT	13	0.03	0.21
Tetranucleotides	ATCC/ATGG	13	0.03	0.21
Tetranucleotides	AATG/ATTC	11	0.03	0.18
Tetranucleotides	ACAG/CTGT	10	0.02	0.16
Tetranucleotides	AGAT/ATCT	10	0.02	0.16
Tetranucleotides	AACC/GGTT	9	0.02	0.15
Tetranucleotides	AGCG/CGCT	9	0.02	0.15
Tetranucleotides	AAGC/CTTG	8	0.02	0.13
Tetranucleotides	AAAT/ATTT	5	0.01	0.08
Tetranucleotides	AATT/AATT	5	0.01	0.08
Tetranucleotides	ACTG/AGTC	5	0.01	0.08
Tetranucleotides	ATCG/ATCG	4	0.01	0.07
Tetranucleotides	AGCC/CTGG	3	0.01	0.05
Tetranucleotides	AGCT/AGCT	3	0.01	0.05
Tetranucleotides	ATGC/ATGC	3	0.01	0.05
Tetranucleotides	AACG/CGTT	2	0	0.03
Tetranucleotides	AACT/AGTT	2	0	0.03
Tetranucleotides	ACGC/CGTG	2	0	0.03
Tetranucleotides	AGGC/CCTG	2	0	0.03
Tetranucleotides	ACCC/GGGT	1	0	0.02
Tetranucleotides	ACCG/CGGT	1	0	0.02
Tetranucleotides	ACGG/CCGT	1	0	0.02
Pentanucleotides	AATCC/ATTGG	16	0.04	0.26
Pentanucleotides	AGAGG/CCTCT	16	0.04	0.26
Pentanucleotides	AAAAC/GTTTT	10	0.02	0.16
Pentanucleotides	AAAAG/CTTTT	6	0.01	0.1
Pentanucleotides	AATTC/AATTG	4	0.01	0.07
Pentanucleotides	AAACC/GGTTT	3	0.01	0.05
Pentanucleotides	ACCCC/GGGGT	3	0.01	0.05
Pentanucleotides	ACTGG/AGTCC	3	0.01	0.05
Pentanucleotides	AGAGC/CTCTG	3	0.01	0.05
Pentanucleotides	AAAAT/ATTTT	2	0	0.03
Pentanucleotides	AAAGG/CCTTT	2	0	0.03
Pentanucleotides	AAATC/ATTTG	2	0	0.03
Pentanucleotides	AACGG/CCGTT	2	0	0.03
Pentanucleotides	AACTG/AGTTC	2	0	0.03
Pentanucleotides	AATCG/ATTCG	2	0	0.03
Pentanucleotides	ACCTC/AGGTG	2	0	0.03
Pentanucleotides	ACGGG/CCCGT	2	0	0.03
Pentanucleotides	ACTCT/AGAGT	2	0	0.03
Pentanucleotides	AAACG/CGTTT	1	0	0.02
Pentanucleotides	AAAGC/CTTTG	1	0	0.02
Pentanucleotides	AAATT/AATTT	1	0	0.02
Pentanucleotides	AACAG/CTGTT	1	0	0.02
Pentanucleotides	AACTC/AGTTG	1	0	0.02
Pentanucleotides	AAGAG/CTCTT	1	0	0.02
Pentanucleotides	AAGGC/CCTTG	1	0	0.02
Pentanucleotides	AAGGG/CCCTT	1	0	0.02
Pentanucleotides	AAGTG/ACTTC	1	0	0.02
Pentanucleotides	AATCT/AGATT	1	0	0.02
Pentanucleotides	AATGG/ATTCC	1	0	0.02
Pentanucleotides	ACACC/GGTGT	1	0	0.02
Pentanucleotides	ACACG/CGTGT	1	0	0.02
Pentanucleotides	ACATC/ATGTG	1	0	0.02
Pentanucleotides	ACCGG/CCGGT	1	0	0.02
Pentanucleotides	AGATC/ATCTG	1	0	0.02
Pentanucleotides	AGATG/ATCTC	1	0	0.02
Pentanucleotides	AGCCC/CTGGG	1	0	0.02
Pentanucleotides	AGCTC/AGCTG	1	0	0.02
Pentanucleotides	AGGAT/ATCCT	1	0	0.02
Pentanucleotides	AGGGG/CCCCT	1	0	0.02
Pentanucleotides	ATCCG/ATCGG	1	0	0.02
Pentanucleotides	ATCGC/ATGCG	1	0	0.02
Hexanucleotides	AGAGGG/CCCTCT	15	0.04	0.24
Hexanucleotides	ACCTCC/AGGTGG	7	0.02	0.11
Hexanucleotides	AAGAGG/CCTCTT	5	0.01	0.08
Hexanucleotides	AATCCC/ATTGGG	5	0.01	0.08
Hexanucleotides	AAAACC/GGTTTT	4	0.01	0.07
Hexanucleotides	AAACCC/GGGTTT	4	0.01	0.07
Hexanucleotides	AACACC/GGTGTT	4	0.01	0.07
Hexanucleotides	AACCCT/AGGGTT	4	0.01	0.07
Hexanucleotides	AAGCAG/CTGCTT	4	0.01	0.07
Hexanucleotides	AAAGAG/CTCTTT	3	0.01	0.05
Hexanucleotides	AACAAG/CTTGTT	3	0.01	0.05
Hexanucleotides	AACAGC/CTGTTG	3	0.01	0.05
Hexanucleotides	AACATC/ATGTTG	3	0.01	0.05
Hexanucleotides	AACCAG/CTGGTT	3	0.01	0.05
Hexanucleotides	AAGACG/CGTCTT	3	0.01	0.05
Hexanucleotides	AAGATG/ATCTTC	3	0.01	0.05
Hexanucleotides	AAGCGG/CCGCTT	3	0.01	0.05
Hexanucleotides	AAGGGG/CCCCTT	3	0.01	0.05
Hexanucleotides	AATAGC/ATTGCT	3	0.01	0.05
Hexanucleotides	ACCAGC/CTGGTG	3	0.01	0.05
Hexanucleotides	ACCATC/ATGGTG	3	0.01	0.05
Hexanucleotides	ACCGTC/ACGGTG	3	0.01	0.05
Hexanucleotides	AGCATC/ATGCTG	3	0.01	0.05
Hexanucleotides	AGCCTC/AGGCTG	3	0.01	0.05
Hexanucleotides	AAACAC/GTGTTT	2	0	0.03
Hexanucleotides	AAATCC/ATTTGG	2	0	0.03
Hexanucleotides	AACCGC/CGGTTG	2	0	0.03
Hexanucleotides	AACTGC/AGTTGC	2	0	0.03
Hexanucleotides	AAGGAG/CCTTCT	2	0	0.03
Hexanucleotides	AAGGGC/CCCTTG	2	0	0.03
Hexanucleotides	AATGGG/ATTCCC	2	0	0.03
Hexanucleotides	ACATAT/ATATGT	2	0	0.03
Hexanucleotides	ACCGCC/CGGTGG	2	0	0.03
Hexanucleotides	ACTCGG/AGTCCG	2	0	0.03
Hexanucleotides	ACTCTC/AGAGTG	2	0	0.03
Hexanucleotides	ACTGCT/AGCAGT	2	0	0.03
Hexanucleotides	AGCAGG/CCTGCT	2	0	0.03
Hexanucleotides	AGCCAT/ATGGCT	2	0	0.03
Hexanucleotides	AGCTCC/AGCTGG	2	0	0.03
Hexanucleotides	AGGCGG/CCGCCT	2	0	0.03
Hexanucleotides	ATGCCC/ATGGGC	2	0	0.03
Hexanucleotides	AAAAAC/GTTTTT	1	0	0.02
Hexanucleotides	AAAAAG/CTTTTT	1	0	0.02
Hexanucleotides	AAAATC/ATTTTG	1	0	0.02
Hexanucleotides	AAACCG/CGGTTT	1	0	0.02
Hexanucleotides	AAACGG/CCGTTT	1	0	0.02
Hexanucleotides	AAAGGC/CCTTTG	1	0	0.02
Hexanucleotides	AAAGGG/CCCTTT	1	0	0.02
Hexanucleotides	AAATCG/ATTTCG	1	0	0.02
Hexanucleotides	AAATCT/AGATTT	1	0	0.02
Hexanucleotides	AAATGG/ATTTCC	1	0	0.02
Hexanucleotides	AAATGT/ACATTT	1	0	0.02
Hexanucleotides	AACCAC/GGTTGT	1	0	0.02
Hexanucleotides	AACCTC/AGGTTG	1	0	0.02
Hexanucleotides	AACCTG/AGGTTC	1	0	0.02
Hexanucleotides	AACTCG/AGTTCG	1	0	0.02
Hexanucleotides	AAGCAC/CTTGTG	1	0	0.02
Hexanucleotides	AAGCCC/CTTGGG	1	0	0.02
Hexanucleotides	AAGCCG/CGGCTT	1	0	0.02
Hexanucleotides	AAGCCT/AGGCTT	1	0	0.02
Hexanucleotides	AAGCTC/AGCTTG	1	0	0.02
Hexanucleotides	AAGGTC/ACCTTG	1	0	0.02
Hexanucleotides	AAGTGG/ACTTCC	1	0	0.02
Hexanucleotides	AATCAC/ATTGTG	1	0	0.02
Hexanucleotides	AATCAG/ATTCTG	1	0	0.02
Hexanucleotides	AATCTG/AGATTC	1	0	0.02
Hexanucleotides	AATGCC/ATTGGC	1	0	0.02
Hexanucleotides	AATGTC/ACATTG	1	0	0.02
Hexanucleotides	AATGTG/ACATTC	1	0	0.02
Hexanucleotides	AATTCC/AATTGG	1	0	0.02
Hexanucleotides	ACACAG/CTGTGT	1	0	0.02
Hexanucleotides	ACACAT/ATGTGT	1	0	0.02
Hexanucleotides	ACACCC/GGGTGT	1	0	0.02
Hexanucleotides	ACAGAG/CTCTGT	1	0	0.02
Hexanucleotides	ACCACG/CGTGGT	1	0	0.02
Hexanucleotides	ACCCGC/CGGGTG	1	0	0.02
Hexanucleotides	ACCCTC/AGGGTG	1	0	0.02
Hexanucleotides	ACCCTG/AGGGTC	1	0	0.02
Hexanucleotides	ACCGCT/AGCGGT	1	0	0.02
Hexanucleotides	ACGATG/ATCGTC	1	0	0.02
Hexanucleotides	ACGGCG/CCGTCG	1	0	0.02
Hexanucleotides	ACGGCT/AGCCGT	1	0	0.02
Hexanucleotides	ACTCCC/AGTGGG	1	0	0.02
Hexanucleotides	ACTCCG/AGTCGG	1	0	0.02
Hexanucleotides	ACTCCT/AGGAGT	1	0	0.02
Hexanucleotides	ACTGGG/AGTCCC	1	0	0.02
Hexanucleotides	AGAGCG/CGCTCT	1	0	0.02
Hexanucleotides	AGATGG/ATCTCC	1	0	0.02
Hexanucleotides	AGGCCC/CCTGGG	1	0	0.02
Hexanucleotides	ATATCC/ATATGG	1	0	0.02
Hexanucleotides	ATCATG/ATCATG	1	0	0.02
Hexanucleotides	ATCGCC/ATGGCG	1	0	0.02
Hexanucleotides	ATCGGC/ATGCCG	1	0	0.02

## Sheet: C
Statistics of different SSR type in C. thibetica (MYXZ)
SSR_type	Repeat_motif	Number	Frequence(%)	ratio(%)
Dinucleotides	AG/CT	3687	7.44	54.01
Dinucleotides	AC/GT	355	0.72	5.2
Dinucleotides	AT/AT	136	0.27	1.99
Dinucleotides	CG/CG	6	0.01	0.09
Trinucleotides	AAG/CTT	527	1.06	7.72
Trinucleotides	AGG/CCT	425	0.86	6.23
Trinucleotides	AGC/CTG	290	0.59	4.25
Trinucleotides	ACC/GGT	230	0.46	3.37
Trinucleotides	AAC/GTT	169	0.34	2.48
Trinucleotides	ATC/ATG	152	0.31	2.23
Trinucleotides	CCG/CGG	111	0.22	1.63
Trinucleotides	ACG/CGT	88	0.18	1.29
Trinucleotides	AAT/ATT	24	0.05	0.35
Trinucleotides	ACT/AGT	18	0.04	0.26
Tetranucleotides	AAAG/CTTT	39	0.08	0.57
Tetranucleotides	ACAT/ATGT	35	0.07	0.51
Tetranucleotides	AAAT/ATTT	18	0.04	0.26
Tetranucleotides	AGGG/CCCT	18	0.04	0.26
Tetranucleotides	AAGG/CCTT	17	0.03	0.25
Tetranucleotides	AAAC/GTTT	15	0.03	0.22
Tetranucleotides	AATC/ATTG	15	0.03	0.22
Tetranucleotides	ATCC/ATGG	14	0.03	0.21
Tetranucleotides	AACC/GGTT	13	0.03	0.19
Tetranucleotides	ACTC/AGTG	12	0.02	0.18
Tetranucleotides	AATG/ATTC	11	0.02	0.16
Tetranucleotides	ACAG/CTGT	10	0.02	0.15
Tetranucleotides	AATT/AATT	9	0.02	0.13
Tetranucleotides	AGAT/ATCT	9	0.02	0.13
Tetranucleotides	AGCG/CGCT	9	0.02	0.13
Tetranucleotides	AAGC/CTTG	8	0.02	0.12
Tetranucleotides	ACTG/AGTC	5	0.01	0.07
Tetranucleotides	AGCC/CTGG	4	0.01	0.06
Tetranucleotides	ATCG/ATCG	4	0.01	0.06
Tetranucleotides	AACG/CGTT	3	0.01	0.04
Tetranucleotides	AGCT/AGCT	3	0.01	0.04
Tetranucleotides	AACT/AGTT	2	0	0.03
Tetranucleotides	ACGC/CGTG	2	0	0.03
Tetranucleotides	ACGG/CCGT	2	0	0.03
Tetranucleotides	AGGC/CCTG	2	0	0.03
Tetranucleotides	ATGC/ATGC	2	0	0.03
Tetranucleotides	ACCC/GGGT	1	0	0.01
Tetranucleotides	ACCG/CGGT	1	0	0.01
Tetranucleotides	ACCT/AGGT	1	0	0.01
Tetranucleotides	CCCG/CGGG	1	0	0.01
Pentanucleotides	AGAGG/CCTCT	18	0.04	0.26
Pentanucleotides	AATCC/ATTGG	14	0.03	0.21
Pentanucleotides	AAAAC/GTTTT	12	0.02	0.18
Pentanucleotides	AAAAG/CTTTT	6	0.01	0.09
Pentanucleotides	AAAAT/ATTTT	5	0.01	0.07
Pentanucleotides	AAATC/ATTTG	4	0.01	0.06
Pentanucleotides	ACCTC/AGGTG	4	0.01	0.06
Pentanucleotides	AAAGG/CCTTT	3	0.01	0.04
Pentanucleotides	AAGGG/CCCTT	3	0.01	0.04
Pentanucleotides	ACCCC/GGGGT	3	0.01	0.04
Pentanucleotides	ACTGG/AGTCC	3	0.01	0.04
Pentanucleotides	AAACC/GGTTT	2	0	0.03
Pentanucleotides	AAACG/CGTTT	2	0	0.03
Pentanucleotides	AAAGC/CTTTG	2	0	0.03
Pentanucleotides	AACGG/CCGTT	2	0	0.03
Pentanucleotides	AAGAG/CTCTT	2	0	0.03
Pentanucleotides	AAGGC/CCTTG	2	0	0.03
Pentanucleotides	AATCG/ATTCG	2	0	0.03
Pentanucleotides	AATTC/AATTG	2	0	0.03
Pentanucleotides	ACACC/GGTGT	2	0	0.03
Pentanucleotides	ACGGG/CCCGT	2	0	0.03
Pentanucleotides	ACTCT/AGAGT	2	0	0.03
Pentanucleotides	AGAGC/CTCTG	2	0	0.03
Pentanucleotides	AGCTC/AGCTG	2	0	0.03
Pentanucleotides	ATCCG/ATCGG	2	0	0.03
Pentanucleotides	AAATT/AATTT	1	0	0.01
Pentanucleotides	AACAG/CTGTT	1	0	0.01
Pentanucleotides	AACGC/CGTTG	1	0	0.01
Pentanucleotides	AACTG/AGTTC	1	0	0.01
Pentanucleotides	AAGTG/ACTTC	1	0	0.01
Pentanucleotides	AATCT/AGATT	1	0	0.01
Pentanucleotides	AATGG/ATTCC	1	0	0.01
Pentanucleotides	ACACG/CGTGT	1	0	0.01
Pentanucleotides	ACATC/ATGTG	1	0	0.01
Pentanucleotides	ACCAT/ATGGT	1	0	0.01
Pentanucleotides	ACCCG/CGGGT	1	0	0.01
Pentanucleotides	ACCGG/CCGGT	1	0	0.01
Pentanucleotides	AGATG/ATCTC	1	0	0.01
Pentanucleotides	AGCCC/CTGGG	1	0	0.01
Pentanucleotides	AGGAT/ATCCT	1	0	0.01
Pentanucleotides	AGGGG/CCCCT	1	0	0.01
Hexanucleotides	AGAGGG/CCCTCT	17	0.03	0.25
Hexanucleotides	AAGAGG/CCTCTT	7	0.01	0.1
Hexanucleotides	AAGGAG/CCTTCT	7	0.01	0.1
Hexanucleotides	ACCTCC/AGGTGG	6	0.01	0.09
Hexanucleotides	AAGCAG/CTGCTT	5	0.01	0.07
Hexanucleotides	AATCCC/ATTGGG	5	0.01	0.07
Hexanucleotides	ACCAGC/CTGGTG	5	0.01	0.07
Hexanucleotides	AAAACC/GGTTTT	4	0.01	0.06
Hexanucleotides	AACACC/GGTGTT	4	0.01	0.06
Hexanucleotides	AAGACG/CGTCTT	4	0.01	0.06
Hexanucleotides	AAAAAC/GTTTTT	3	0.01	0.04
Hexanucleotides	AAACCC/GGGTTT	3	0.01	0.04
Hexanucleotides	AAATCC/ATTTGG	3	0.01	0.04
Hexanucleotides	AACATC/ATGTTG	3	0.01	0.04
Hexanucleotides	AACCCT/AGGGTT	3	0.01	0.04
Hexanucleotides	AAGCGG/CCGCTT	3	0.01	0.04
Hexanucleotides	ACCATC/ATGGTG	3	0.01	0.04
Hexanucleotides	AGCATC/ATGCTG	3	0.01	0.04
Hexanucleotides	AGCCAT/ATGGCT	3	0.01	0.04
Hexanucleotides	AGGCGG/CCGCCT	3	0.01	0.04
Hexanucleotides	ATATCC/ATATGG	3	0.01	0.04
Hexanucleotides	AAAGAG/CTCTTT	2	0	0.03
Hexanucleotides	AAAGGG/CCCTTT	2	0	0.03
Hexanucleotides	AACAAG/CTTGTT	2	0	0.03
Hexanucleotides	AACCAG/CTGGTT	2	0	0.03
Hexanucleotides	AACCGC/CGGTTG	2	0	0.03
Hexanucleotides	AAGATG/ATCTTC	2	0	0.03
Hexanucleotides	AAGGGC/CCCTTG	2	0	0.03
Hexanucleotides	AAGGGG/CCCCTT	2	0	0.03
Hexanucleotides	AATGCC/ATTGGC	2	0	0.03
Hexanucleotides	AATGGG/ATTCCC	2	0	0.03
Hexanucleotides	ACACAT/ATGTGT	2	0	0.03
Hexanucleotides	ACACGC/CGTGTG	2	0	0.03
Hexanucleotides	ACAGAG/CTCTGT	2	0	0.03
Hexanucleotides	ACATAT/ATATGT	2	0	0.03
Hexanucleotides	ACATCT/AGATGT	2	0	0.03
Hexanucleotides	ACCGCC/CGGTGG	2	0	0.03
Hexanucleotides	ACCGTC/ACGGTG	2	0	0.03
Hexanucleotides	ACGATG/ATCGTC	2	0	0.03
Hexanucleotides	AGATGG/ATCTCC	2	0	0.03
Hexanucleotides	AGCAGG/CCTGCT	2	0	0.03
Hexanucleotides	AGCCGC/CGGCTG	2	0	0.03
Hexanucleotides	AGCCTC/AGGCTG	2	0	0.03
Hexanucleotides	AGCGGC/CCGCTG	2	0	0.03
Hexanucleotides	ATCGCC/ATGGCG	2	0	0.03
Hexanucleotides	ATGCCC/ATGGGC	2	0	0.03
Hexanucleotides	AAAAAG/CTTTTT	1	0	0.01
Hexanucleotides	AAAAAT/ATTTTT	1	0	0.01
Hexanucleotides	AAAAGC/CTTTTG	1	0	0.01
Hexanucleotides	AAAATC/ATTTTG	1	0	0.01
Hexanucleotides	AAACAC/GTGTTT	1	0	0.01
Hexanucleotides	AAACCG/CGGTTT	1	0	0.01
Hexanucleotides	AAACGG/CCGTTT	1	0	0.01
Hexanucleotides	AAACTC/AGTTTG	1	0	0.01
Hexanucleotides	AAAGCC/CTTTGG	1	0	0.01
Hexanucleotides	AAAGGC/CCTTTG	1	0	0.01
Hexanucleotides	AAATCG/ATTTCG	1	0	0.01
Hexanucleotides	AAATCT/AGATTT	1	0	0.01
Hexanucleotides	AACAGC/CTGTTG	1	0	0.01
Hexanucleotides	AACCAC/GGTTGT	1	0	0.01
Hexanucleotides	AACCTC/AGGTTG	1	0	0.01
Hexanucleotides	AACCTG/AGGTTC	1	0	0.01
Hexanucleotides	AACTCG/AGTTCG	1	0	0.01
Hexanucleotides	AACTGC/AGTTGC	1	0	0.01
Hexanucleotides	AAGCCC/CTTGGG	1	0	0.01
Hexanucleotides	AAGCCG/CGGCTT	1	0	0.01
Hexanucleotides	AAGCTC/AGCTTG	1	0	0.01
Hexanucleotides	AAGGCG/CCTTCG	1	0	0.01
Hexanucleotides	AAGGTG/ACCTTC	1	0	0.01
Hexanucleotides	AAGTCT/ACTTAG	1	0	0.01
Hexanucleotides	AAGTGC/ACTTGC	1	0	0.01
Hexanucleotides	AAGTGG/ACTTCC	1	0	0.01
Hexanucleotides	AATAGC/ATTGCT	1	0	0.01
Hexanucleotides	AATCAC/ATTGTG	1	0	0.01
Hexanucleotides	AATCAG/ATTCTG	1	0	0.01
Hexanucleotides	AATCGG/ATTCCG	1	0	0.01
Hexanucleotides	AATCTG/AGATTC	1	0	0.01
Hexanucleotides	AATGTG/ACATTC	1	0	0.01
Hexanucleotides	ACACAG/CTGTGT	1	0	0.01
Hexanucleotides	ACACCC/GGGTGT	1	0	0.01
Hexanucleotides	ACAGGG/CCCTGT	1	0	0.01
Hexanucleotides	ACAGTC/ACTGTG	1	0	0.01
Hexanucleotides	ACCCAT/ATGGGT	1	0	0.01
Hexanucleotides	ACCCGC/CGGGTG	1	0	0.01
Hexanucleotides	ACGATC/ATCGTG	1	0	0.01
Hexanucleotides	ACGGAG/CCGTCT	1	0	0.01
Hexanucleotides	ACGGCG/CCGTCG	1	0	0.01
Hexanucleotides	ACGGCT/AGCCGT	1	0	0.01
Hexanucleotides	ACTCAG/AGTCTG	1	0	0.01
Hexanucleotides	ACTCCC/AGTGGG	1	0	0.01
Hexanucleotides	ACTCCG/AGTCGG	1	0	0.01
Hexanucleotides	ACTCCT/AGGAGT	1	0	0.01
Hexanucleotides	ACTCGG/AGTCCG	1	0	0.01
Hexanucleotides	ACTCTC/AGAGTG	1	0	0.01
Hexanucleotides	ACTGCG/AGTCGC	1	0	0.01
Hexanucleotides	ACTGCT/AGCAGT	1	0	0.01
Hexanucleotides	ACTGGG/AGTCCC	1	0	0.01
Hexanucleotides	AGAGCG/CGCTCT	1	0	0.01
Hexanucleotides	AGAGGC/CCTCTG	1	0	0.01
Hexanucleotides	AGATAT/ATATCT	1	0	0.01
Hexanucleotides	AGGCAT/ATGCCT	1	0	0.01
Hexanucleotides	AGGCCC/CCTGGG	1	0	0.01
Hexanucleotides	AGGGAT/ATCCCT	1	0	0.01
Hexanucleotides	ATCCCC/ATGGGG	1	0	0.01

## Sheet: D
Statistics of different SSR type in C. japonica (RB)
SSR_type	Repeat_motif	Number	Frequence(%)	ratio(%)
Dinucleotides	AG/CT	3744	7.82	54.76
Dinucleotides	AC/GT	344	0.72	5.03
Dinucleotides	AT/AT	121	0.25	1.77
Dinucleotides	CG/CG	4	0.01	0.06
Trinucleotides	AAG/CTT	548	1.15	8.02
Trinucleotides	AGG/CCT	400	0.84	5.85
Trinucleotides	AGC/CTG	306	0.64	4.48
Trinucleotides	ACC/GGT	248	0.52	3.63
Trinucleotides	AAC/GTT	174	0.36	2.54
Trinucleotides	ATC/ATG	148	0.31	2.16
Trinucleotides	CCG/CGG	105	0.22	1.54
Trinucleotides	ACG/CGT	90	0.19	1.32
Trinucleotides	AAT/ATT	28	0.06	0.41
Trinucleotides	ACT/AGT	24	0.05	0.35
Tetranucleotides	AAAG/CTTT	36	0.08	0.53
Tetranucleotides	ACAT/ATGT	22	0.05	0.32
Tetranucleotides	ACTC/AGTG	20	0.04	0.29
Tetranucleotides	AAAC/GTTT	19	0.04	0.28
Tetranucleotides	AAAT/ATTT	17	0.04	0.25
Tetranucleotides	AAGG/CCTT	13	0.03	0.19
Tetranucleotides	AATG/ATTC	13	0.03	0.19
Tetranucleotides	AGGG/CCCT	13	0.03	0.19
Tetranucleotides	AACC/GGTT	11	0.02	0.16
Tetranucleotides	AATC/ATTG	11	0.02	0.16
Tetranucleotides	AGCG/CGCT	11	0.02	0.16
Tetranucleotides	ATCC/ATGG	9	0.02	0.13
Tetranucleotides	AAGC/CTTG	5	0.01	0.07
Tetranucleotides	AATT/AATT	5	0.01	0.07
Tetranucleotides	ACAG/CTGT	5	0.01	0.07
Tetranucleotides	AGAT/ATCT	5	0.01	0.07
Tetranucleotides	AGCT/AGCT	5	0.01	0.07
Tetranucleotides	ACCG/CGGT	3	0.01	0.04
Tetranucleotides	AGGC/CCTG	3	0.01	0.04
Tetranucleotides	ATCG/ATCG	3	0.01	0.04
Tetranucleotides	ATGC/ATGC	3	0.01	0.04
Tetranucleotides	ACGC/CGTG	2	0	0.03
Tetranucleotides	ACTG/AGTC	2	0	0.03
Tetranucleotides	AGCC/CTGG	2	0	0.03
Tetranucleotides	AACT/AGTT	1	0	0.01
Tetranucleotides	AAGT/ACTT	1	0	0.01
Tetranucleotides	ACCC/GGGT	1	0	0.01
Tetranucleotides	ACGG/CCGT	1	0	0.01
Tetranucleotides	CCCG/CGGG	1	0	0.01
Pentanucleotides	AAAAC/GTTTT	15	0.03	0.22
Pentanucleotides	AATCC/ATTGG	15	0.03	0.22
Pentanucleotides	AGAGG/CCTCT	13	0.03	0.19
Pentanucleotides	AAAAG/CTTTT	6	0.01	0.09
Pentanucleotides	AAACC/GGTTT	6	0.01	0.09
Pentanucleotides	AAATC/ATTTG	4	0.01	0.06
Pentanucleotides	AATTC/AATTG	4	0.01	0.06
Pentanucleotides	ACGGG/CCCGT	4	0.01	0.06
Pentanucleotides	AATCG/ATTCG	3	0.01	0.04
Pentanucleotides	AAACG/CGTTT	2	0	0.03
Pentanucleotides	AAAGG/CCTTT	2	0	0.03
Pentanucleotides	AAATT/AATTT	2	0	0.03
Pentanucleotides	AAGGG/CCCTT	2	0	0.03
Pentanucleotides	ACCTC/AGGTG	2	0	0.03
Pentanucleotides	AGAGC/CTCTG	2	0	0.03
Pentanucleotides	AGCTC/AGCTG	2	0	0.03
Pentanucleotides	AAAAT/ATTTT	1	0	0.01
Pentanucleotides	AAACT/AGTTT	1	0	0.01
Pentanucleotides	AAAGC/CTTTG	1	0	0.01
Pentanucleotides	AACAC/GTGTT	1	0	0.01
Pentanucleotides	AACAG/CTGTT	1	0	0.01
Pentanucleotides	AACCC/GGGTT	1	0	0.01
Pentanucleotides	AACCG/CGGTT	1	0	0.01
Pentanucleotides	AACCT/AGGTT	1	0	0.01
Pentanucleotides	AACGG/CCGTT	1	0	0.01
Pentanucleotides	AAGAG/CTCTT	1	0	0.01
Pentanucleotides	AAGCC/CTTGG	1	0	0.01
Pentanucleotides	AATAG/ATTCT	1	0	0.01
Pentanucleotides	AATAT/ATATT	1	0	0.01
Pentanucleotides	AATGC/ATTGC	1	0	0.01
Pentanucleotides	AATGG/ATTCC	1	0	0.01
Pentanucleotides	ACACC/GGTGT	1	0	0.01
Pentanucleotides	ACAGC/CTGTG	1	0	0.01
Pentanucleotides	ACATG/ATGTC	1	0	0.01
Pentanucleotides	ACCAG/CTGGT	1	0	0.01
Pentanucleotides	ACCCC/GGGGT	1	0	0.01
Pentanucleotides	ACCGG/CCGGT	1	0	0.01
Pentanucleotides	ACTCT/AGAGT	1	0	0.01
Pentanucleotides	ACTGG/AGTCC	1	0	0.01
Pentanucleotides	AGGAT/ATCCT	1	0	0.01
Pentanucleotides	AGGCG/CCTCG	1	0	0.01
Pentanucleotides	AGGGG/CCCCT	1	0	0.01
Pentanucleotides	ATCCC/ATGGG	1	0	0.01
Pentanucleotides	ATCCG/ATCGG	1	0	0.01
Pentanucleotides	ATCGC/ATGCG	1	0	0.01
Hexanucleotides	AGAGGG/CCCTCT	10	0.02	0.15
Hexanucleotides	AAGAGG/CCTCTT	9	0.02	0.13
Hexanucleotides	ACCTCC/AGGTGG	8	0.02	0.12
Hexanucleotides	AACCCT/AGGGTT	6	0.01	0.09
Hexanucleotides	AAGCAG/CTGCTT	6	0.01	0.09
Hexanucleotides	AAGGAG/CCTTCT	6	0.01	0.09
Hexanucleotides	ACCAGC/CTGGTG	5	0.01	0.07
Hexanucleotides	ACCGCC/CGGTGG	5	0.01	0.07
Hexanucleotides	AGCCGC/CGGCTG	5	0.01	0.07
Hexanucleotides	AAATCC/ATTTGG	4	0.01	0.06
Hexanucleotides	AAGATG/ATCTTC	4	0.01	0.06
Hexanucleotides	AATCCC/ATTGGG	4	0.01	0.06
Hexanucleotides	ACTCTC/AGAGTG	4	0.01	0.06
Hexanucleotides	AGGCGG/CCGCCT	4	0.01	0.06
Hexanucleotides	AACAGC/CTGTTG	3	0.01	0.04
Hexanucleotides	AACATC/ATGTTG	3	0.01	0.04
Hexanucleotides	AACCAG/CTGGTT	3	0.01	0.04
Hexanucleotides	ACCATC/ATGGTG	3	0.01	0.04
Hexanucleotides	ACTCGG/AGTCCG	3	0.01	0.04
Hexanucleotides	AGATGG/ATCTCC	3	0.01	0.04
Hexanucleotides	AAAACC/GGTTTT	2	0	0.03
Hexanucleotides	AAAAGG/CCTTTT	2	0	0.03
Hexanucleotides	AAAGGG/CCCTTT	2	0	0.03
Hexanucleotides	AAATCG/ATTTCG	2	0	0.03
Hexanucleotides	AAATGG/ATTTCC	2	0	0.03
Hexanucleotides	AAATTC/AATTTG	2	0	0.03
Hexanucleotides	AACACC/GGTGTT	2	0	0.03
Hexanucleotides	AACCTC/AGGTTG	2	0	0.03
Hexanucleotides	AACGGC/CCGTTG	2	0	0.03
Hexanucleotides	AACTCC/AGTTGG	2	0	0.03
Hexanucleotides	AAGACG/CGTCTT	2	0	0.03
Hexanucleotides	AAGCAC/CTTGTG	2	0	0.03
Hexanucleotides	AAGCGG/CCGCTT	2	0	0.03
Hexanucleotides	AATCAC/ATTGTG	2	0	0.03
Hexanucleotides	AATCCG/ATTCGG	2	0	0.03
Hexanucleotides	AATCGG/ATTCCG	2	0	0.03
Hexanucleotides	AATGGG/ATTCCC	2	0	0.03
Hexanucleotides	ACAGGG/CCCTGT	2	0	0.03
Hexanucleotides	ACCCTC/AGGGTG	2	0	0.03
Hexanucleotides	ACGCAG/CGTCTG	2	0	0.03
Hexanucleotides	ACTGCG/AGTCGC	2	0	0.03
Hexanucleotides	AGAGCC/CTCTGG	2	0	0.03
Hexanucleotides	AGCCTC/AGGCTG	2	0	0.03
Hexanucleotides	AGGCGC/CCTGCG	2	0	0.03
Hexanucleotides	ATCGCC/ATGGCG	2	0	0.03
Hexanucleotides	ATGCCC/ATGGGC	2	0	0.03
Hexanucleotides	AAAAAC/GTTTTT	1	0	0.01
Hexanucleotides	AAAAAG/CTTTTT	1	0	0.01
Hexanucleotides	AAAATC/ATTTTG	1	0	0.01
Hexanucleotides	AAACAC/GTGTTT	1	0	0.01
Hexanucleotides	AAACCC/GGGTTT	1	0	0.01
Hexanucleotides	AAACCG/CGGTTT	1	0	0.01
Hexanucleotides	AAACGC/CGTTTG	1	0	0.01
Hexanucleotides	AAACTC/AGTTTG	1	0	0.01
Hexanucleotides	AAAGAG/CTCTTT	1	0	0.01
Hexanucleotides	AAAGTG/ACTTTC	1	0	0.01
Hexanucleotides	AAATGT/ACATTT	1	0	0.01
Hexanucleotides	AACCAC/GGTTGT	1	0	0.01
Hexanucleotides	AACCCC/GGGGTT	1	0	0.01
Hexanucleotides	AACCTG/AGGTTC	1	0	0.01
Hexanucleotides	AACGGG/CCCGTT	1	0	0.01
Hexanucleotides	AACTCG/AGTTCG	1	0	0.01
Hexanucleotides	AACTTG/AAGTTC	1	0	0.01
Hexanucleotides	AAGCCC/CTTGGG	1	0	0.01
Hexanucleotides	AAGGGG/CCCCTT	1	0	0.01
Hexanucleotides	AAGGTG/ACCTTC	1	0	0.01
Hexanucleotides	AATAGC/ATTGCT	1	0	0.01
Hexanucleotides	AATCAG/ATTCTG	1	0	0.01
Hexanucleotides	AATGCC/ATTGGC	1	0	0.01
Hexanucleotides	AATTCC/AATTGG	1	0	0.01
Hexanucleotides	ACACAG/CTGTGT	1	0	0.01
Hexanucleotides	ACAGAG/CTCTGT	1	0	0.01
Hexanucleotides	ACATCT/AGATGT	1	0	0.01
Hexanucleotides	ACCCCG/CGGGGT	1	0	0.01
Hexanucleotides	ACCGAG/CGGTCT	1	0	0.01
Hexanucleotides	ACCGCG/CGCGGT	1	0	0.01
Hexanucleotides	ACCGGC/CCGGTG	1	0	0.01
Hexanucleotides	ACGATC/ATCGTG	1	0	0.01
Hexanucleotides	ACGATG/ATCGTC	1	0	0.01
Hexanucleotides	ACGTCC/ACGTGG	1	0	0.01
Hexanucleotides	ACTCCG/AGTCGG	1	0	0.01
Hexanucleotides	ACTGGG/AGTCCC	1	0	0.01
Hexanucleotides	AGAGGC/CCTCTG	1	0	0.01
Hexanucleotides	AGATCG/ATCTCG	1	0	0.01
Hexanucleotides	AGATGC/ATCTGC	1	0	0.01
Hexanucleotides	AGCAGG/CCTGCT	1	0	0.01
Hexanucleotides	AGCATC/ATGCTG	1	0	0.01
Hexanucleotides	AGCCTG/AGGCTC	1	0	0.01
Hexanucleotides	AGCGGG/CCCGCT	1	0	0.01
Hexanucleotides	AGCTCC/AGCTGG	1	0	0.01
Hexanucleotides	AGGATG/ATCCTC	1	0	0.01
Hexanucleotides	ATATCC/ATATGG	1	0	0.01
Hexanucleotides	ATCATG/ATCATG	1	0	0.01

## Sheet: E
Statistics of different SSR type in C. thibetica (XZ)
SSR_type	Repeat_motif	Number	Frequence(%)	ratio(%)
Dinucleotides	AG/CT	3963	9.03	54.84
Dinucleotides	AC/GT	338	0.77	4.68
Dinucleotides	AT/AT	159	0.36	2.2
Dinucleotides	CG/CG	4	0.01	0.06
Trinucleotides	AAG/CTT	539	1.23	7.46
Trinucleotides	AGG/CCT	423	0.96	5.85
Trinucleotides	AGC/CTG	305	0.7	4.22
Trinucleotides	ACC/GGT	254	0.58	3.51
Trinucleotides	AAC/GTT	192	0.44	2.66
Trinucleotides	ATC/ATG	146	0.33	2.02
Trinucleotides	CCG/CGG	102	0.23	1.41
Trinucleotides	ACG/CGT	88	0.2	1.22
Trinucleotides	AAT/ATT	28	0.06	0.39
Trinucleotides	ACT/AGT	21	0.05	0.29
Tetranucleotides	AAAG/CTTT	35	0.08	0.48
Tetranucleotides	ACAT/ATGT	34	0.08	0.47
Tetranucleotides	AAAT/ATTT	28	0.06	0.39
Tetranucleotides	AGGG/CCCT	23	0.05	0.32
Tetranucleotides	AAAC/GTTT	22	0.05	0.3
Tetranucleotides	ACTC/AGTG	21	0.05	0.29
Tetranucleotides	AATG/ATTC	18	0.04	0.25
Tetranucleotides	AAGG/CCTT	16	0.04	0.22
Tetranucleotides	AATC/ATTG	16	0.04	0.22
Tetranucleotides	ATCC/ATGG	14	0.03	0.19
Tetranucleotides	ACAG/CTGT	12	0.03	0.17
Tetranucleotides	AGCG/CGCT	10	0.02	0.14
Tetranucleotides	AACC/GGTT	8	0.02	0.11
Tetranucleotides	AGAT/ATCT	8	0.02	0.11
Tetranucleotides	ACTG/AGTC	7	0.02	0.1
Tetranucleotides	AGCT/AGCT	7	0.02	0.1
Tetranucleotides	AAGC/CTTG	6	0.01	0.08
Tetranucleotides	AATT/AATT	6	0.01	0.08
Tetranucleotides	ATCG/ATCG	4	0.01	0.06
Tetranucleotides	AACT/AGTT	3	0.01	0.04
Tetranucleotides	ACCG/CGGT	3	0.01	0.04
Tetranucleotides	AGCC/CTGG	3	0.01	0.04
Tetranucleotides	ATGC/ATGC	3	0.01	0.04
Tetranucleotides	AACG/CGTT	2	0	0.03
Tetranucleotides	ACCC/GGGT	2	0	0.03
Tetranucleotides	ACGC/CGTG	2	0	0.03
Tetranucleotides	AGGC/CCTG	2	0	0.03
Tetranucleotides	ACGG/CCGT	1	0	0.01
Tetranucleotides	ACGT/ACGT	1	0	0.01
Pentanucleotides	AATCC/ATTGG	18	0.04	0.25
Pentanucleotides	AGAGG/CCTCT	15	0.03	0.21
Pentanucleotides	AAAAC/GTTTT	13	0.03	0.18
Pentanucleotides	AAAAG/CTTTT	9	0.02	0.12
Pentanucleotides	AAAAT/ATTTT	6	0.01	0.08
Pentanucleotides	AATTC/AATTG	6	0.01	0.08
Pentanucleotides	ACGGG/CCCGT	6	0.01	0.08
Pentanucleotides	AAACC/GGTTT	5	0.01	0.07
Pentanucleotides	AAACG/CGTTT	3	0.01	0.04
Pentanucleotides	AAAGG/CCTTT	3	0.01	0.04
Pentanucleotides	AAATC/ATTTG	3	0.01	0.04
Pentanucleotides	ACCTC/AGGTG	3	0.01	0.04
Pentanucleotides	ACTGG/AGTCC	3	0.01	0.04
Pentanucleotides	AGAGC/CTCTG	3	0.01	0.04
Pentanucleotides	AAGGG/CCCTT	2	0	0.03
Pentanucleotides	AAGTG/ACTTC	2	0	0.03
Pentanucleotides	ACACC/GGTGT	2	0	0.03
Pentanucleotides	ACCCC/GGGGT	2	0	0.03
Pentanucleotides	AGCTC/AGCTG	2	0	0.03
Pentanucleotides	AGGGG/CCCCT	2	0	0.03
Pentanucleotides	AAACT/AGTTT	1	0	0.01
Pentanucleotides	AAAGC/CTTTG	1	0	0.01
Pentanucleotides	AAATT/AATTT	1	0	0.01
Pentanucleotides	AACCG/CGGTT	1	0	0.01
Pentanucleotides	AACGC/CGTTG	1	0	0.01
Pentanucleotides	AACGG/CCGTT	1	0	0.01
Pentanucleotides	AACTG/AGTTC	1	0	0.01
Pentanucleotides	AAGAG/CTCTT	1	0	0.01
Pentanucleotides	AAGGC/CCTTG	1	0	0.01
Pentanucleotides	AATAC/ATTGT	1	0	0.01
Pentanucleotides	AATCG/ATTCG	1	0	0.01
Pentanucleotides	AATCT/AGATT	1	0	0.01
Pentanucleotides	AATGG/ATTCC	1	0	0.01
Pentanucleotides	ACACG/CGTGT	1	0	0.01
Pentanucleotides	ACCAG/CTGGT	1	0	0.01
Pentanucleotides	ACCGG/CCGGT	1	0	0.01
Pentanucleotides	ACTAT/AGTAT	1	0	0.01
Pentanucleotides	AGATG/ATCTC	1	0	0.01
Pentanucleotides	AGCCC/CTGGG	1	0	0.01
Pentanucleotides	AGGAT/ATCCT	1	0	0.01
Pentanucleotides	ATCCC/ATGGG	1	0	0.01
Pentanucleotides	ATCCG/ATCGG	1	0	0.01
Hexanucleotides	AGAGGG/CCCTCT	17	0.04	0.24
Hexanucleotides	AAGAGG/CCTCTT	9	0.02	0.12
Hexanucleotides	ACCTCC/AGGTGG	9	0.02	0.12
Hexanucleotides	AAGGAG/CCTTCT	6	0.01	0.08
Hexanucleotides	AACACC/GGTGTT	5	0.01	0.07
Hexanucleotides	AAAACC/GGTTTT	4	0.01	0.06
Hexanucleotides	AAGACG/CGTCTT	4	0.01	0.06
Hexanucleotides	AAGCAG/CTGCTT	4	0.01	0.06
Hexanucleotides	AAGGGG/CCCCTT	4	0.01	0.06
Hexanucleotides	AATCCC/ATTGGG	4	0.01	0.06
Hexanucleotides	ACATAT/ATATGT	4	0.01	0.06
Hexanucleotides	ACCGCC/CGGTGG	4	0.01	0.06
Hexanucleotides	AAAAAT/ATTTTT	3	0.01	0.04
Hexanucleotides	AAAGAG/CTCTTT	3	0.01	0.04
Hexanucleotides	AAATCC/ATTTGG	3	0.01	0.04
Hexanucleotides	AACATC/ATGTTG	3	0.01	0.04
Hexanucleotides	AACCCT/AGGGTT	3	0.01	0.04
Hexanucleotides	AAGATG/ATCTTC	3	0.01	0.04
Hexanucleotides	AATGGG/ATTCCC	3	0.01	0.04
Hexanucleotides	ACCATC/ATGGTG	3	0.01	0.04
Hexanucleotides	AGCCTC/AGGCTG	3	0.01	0.04
Hexanucleotides	ATCGCC/ATGGCG	3	0.01	0.04
Hexanucleotides	AAAAAG/CTTTTT	2	0	0.03
Hexanucleotides	AAACAC/GTGTTT	2	0	0.03
Hexanucleotides	AAACCC/GGGTTT	2	0	0.03
Hexanucleotides	AAAGGG/CCCTTT	2	0	0.03
Hexanucleotides	AAATCT/AGATTT	2	0	0.03
Hexanucleotides	AACAGC/CTGTTG	2	0	0.03
Hexanucleotides	AACCAC/GGTTGT	2	0	0.03
Hexanucleotides	AACCAG/CTGGTT	2	0	0.03
Hexanucleotides	AACCGC/CGGTTG	2	0	0.03
Hexanucleotides	AAGCGG/CCGCTT	2	0	0.03
Hexanucleotides	AAGGGC/CCCTTG	2	0	0.03
Hexanucleotides	AAGTGG/ACTTCC	2	0	0.03
Hexanucleotides	AATGTC/ACATTG	2	0	0.03
Hexanucleotides	AATGTG/ACATTC	2	0	0.03
Hexanucleotides	ACAGAG/CTCTGT	2	0	0.03
Hexanucleotides	ACCGTC/ACGGTG	2	0	0.03
Hexanucleotides	ACGGCT/AGCCGT	2	0	0.03
Hexanucleotides	ACTCGG/AGTCCG	2	0	0.03
Hexanucleotides	ACTGCT/AGCAGT	2	0	0.03
Hexanucleotides	AGCAGG/CCTGCT	2	0	0.03
Hexanucleotides	AGCATC/ATGCTG	2	0	0.03
Hexanucleotides	AGCCGC/CGGCTG	2	0	0.03
Hexanucleotides	AGCTCC/AGCTGG	2	0	0.03
Hexanucleotides	AGGCGG/CCGCCT	2	0	0.03
Hexanucleotides	ATGCCC/ATGGGC	2	0	0.03
Hexanucleotides	AAAAAC/GTTTTT	1	0	0.01
Hexanucleotides	AAAAGC/CTTTTG	1	0	0.01
Hexanucleotides	AAAAGG/CCTTTT	1	0	0.01
Hexanucleotides	AAAATC/ATTTTG	1	0	0.01
Hexanucleotides	AAACCG/CGGTTT	1	0	0.01
Hexanucleotides	AAACGC/CGTTTG	1	0	0.01
Hexanucleotides	AAACGG/CCGTTT	1	0	0.01
Hexanucleotides	AAACTG/AGTTTC	1	0	0.01
Hexanucleotides	AAAGAC/CTTTGT	1	0	0.01
Hexanucleotides	AAAGGC/CCTTTG	1	0	0.01
Hexanucleotides	AAAGTG/ACTTTC	1	0	0.01
Hexanucleotides	AAATCG/ATTTCG	1	0	0.01
Hexanucleotides	AACAAG/CTTGTT	1	0	0.01
Hexanucleotides	AACCCG/CGGGTT	1	0	0.01
Hexanucleotides	AACCTC/AGGTTG	1	0	0.01
Hexanucleotides	AACCTG/AGGTTC	1	0	0.01
Hexanucleotides	AACTGC/AGTTGC	1	0	0.01
Hexanucleotides	AACTGG/AGTTCC	1	0	0.01
Hexanucleotides	AAGCAC/CTTGTG	1	0	0.01
Hexanucleotides	AAGCCC/CTTGGG	1	0	0.01
Hexanucleotides	AAGCCG/CGGCTT	1	0	0.01
Hexanucleotides	AAGCTC/AGCTTG	1	0	0.01
Hexanucleotides	AAGGTC/ACCTTG	1	0	0.01
Hexanucleotides	AAGTCT/ACTTAG	1	0	0.01
Hexanucleotides	AATAGC/ATTGCT	1	0	0.01
Hexanucleotides	AATCAC/ATTGTG	1	0	0.01
Hexanucleotides	AATCGG/ATTCCG	1	0	0.01
Hexanucleotides	AATCTG/AGATTC	1	0	0.01
Hexanucleotides	AATGCC/ATTGGC	1	0	0.01
Hexanucleotides	ACACAG/CTGTGT	1	0	0.01
Hexanucleotides	ACACCC/GGGTGT	1	0	0.01
Hexanucleotides	ACACGC/CGTGTG	1	0	0.01
Hexanucleotides	ACACGG/CCGTGT	1	0	0.01
Hexanucleotides	ACATCC/ATGTGG	1	0	0.01
Hexanucleotides	ACCACT/AGTGGT	1	0	0.01
Hexanucleotides	ACCAGC/CTGGTG	1	0	0.01
Hexanucleotides	ACCAGG/CCTGGT	1	0	0.01
Hexanucleotides	ACCAGT/ACTGGT	1	0	0.01
Hexanucleotides	ACCCAT/ATGGGT	1	0	0.01
Hexanucleotides	ACCCGC/CGGGTG	1	0	0.01
Hexanucleotides	ACCCTC/AGGGTG	1	0	0.01
Hexanucleotides	ACCCTG/AGGGTC	1	0	0.01
Hexanucleotides	ACCGCT/AGCGGT	1	0	0.01
Hexanucleotides	ACCTGC/AGGTGC	1	0	0.01
Hexanucleotides	ACCTGG/AGGTCC	1	0	0.01
Hexanucleotides	ACGAGG/CCTCGT	1	0	0.01
Hexanucleotides	ACGATC/ATCGTG	1	0	0.01
Hexanucleotides	ACGATG/ATCGTC	1	0	0.01
Hexanucleotides	ACGGCG/CCGTCG	1	0	0.01
Hexanucleotides	ACTCAG/AGTCTG	1	0	0.01
Hexanucleotides	ACTCCC/AGTGGG	1	0	0.01
Hexanucleotides	ACTCCT/AGGAGT	1	0	0.01
Hexanucleotides	ACTGGG/AGTCCC	1	0	0.01
Hexanucleotides	AGAGGC/CCTCTG	1	0	0.01
Hexanucleotides	AGATAT/ATATCT	1	0	0.01
Hexanucleotides	AGATCC/ATCTGG	1	0	0.01
Hexanucleotides	AGATGG/ATCTCC	1	0	0.01
Hexanucleotides	AGCCAT/ATGGCT	1	0	0.01
Hexanucleotides	AGGCAT/ATGCCT	1	0	0.01
Hexanucleotides	AGGCCC/CCTGGG	1	0	0.01
Hexanucleotides	AGGGAT/ATCCCT	1	0	0.01
Hexanucleotides	AGGGCC/CCCTGG	1	0	0.01
Hexanucleotides	ATATCC/ATATGG	1	0	0.01
Hexanucleotides	ATCGGC/ATGCCG	1	0	0.01

## Sheet: F
Statistics of different SSR type in C. thibetica (XZSS)
SSR_type	Repeat_motif	Number	Frequence(%)	ratio(%)
Dinucleotides	AG/CT	3552	8.86	54.97
Dinucleotides	AC/GT	337	0.84	5.22
Dinucleotides	AT/AT	102	0.25	1.58
Dinucleotides	CG/CG	6	0.01	0.09
Trinucleotides	AAG/CTT	484	1.21	7.49
Trinucleotides	AGG/CCT	402	1	6.22
Trinucleotides	AGC/CTG	269	0.67	4.16
Trinucleotides	ACC/GGT	224	0.56	3.47
Trinucleotides	AAC/GTT	196	0.49	3.03
Trinucleotides	ATC/ATG	139	0.35	2.15
Trinucleotides	CCG/CGG	97	0.24	1.5
Trinucleotides	ACG/CGT	82	0.2	1.27
Trinucleotides	AAT/ATT	17	0.04	0.26
Trinucleotides	ACT/AGT	16	0.04	0.25
Tetranucleotides	ACAT/ATGT	28	0.07	0.43
Tetranucleotides	AAAG/CTTT	26	0.06	0.4
Tetranucleotides	AAAC/GTTT	17	0.04	0.26
Tetranucleotides	ACTC/AGTG	17	0.04	0.26
Tetranucleotides	AAAT/ATTT	15	0.04	0.23
Tetranucleotides	ACAG/CTGT	14	0.03	0.22
Tetranucleotides	AAGG/CCTT	12	0.03	0.19
Tetranucleotides	AGGG/CCCT	12	0.03	0.19
Tetranucleotides	AATG/ATTC	11	0.03	0.17
Tetranucleotides	AGCG/CGCT	11	0.03	0.17
Tetranucleotides	ATCC/ATGG	11	0.03	0.17
Tetranucleotides	AATC/ATTG	10	0.02	0.15
Tetranucleotides	AACC/GGTT	8	0.02	0.12
Tetranucleotides	AAGC/CTTG	7	0.02	0.11
Tetranucleotides	AGAT/ATCT	6	0.01	0.09
Tetranucleotides	ACTG/AGTC	5	0.01	0.08
Tetranucleotides	ATCG/ATCG	5	0.01	0.08
Tetranucleotides	AGCC/CTGG	4	0.01	0.06
Tetranucleotides	AGCT/AGCT	4	0.01	0.06
Tetranucleotides	AACG/CGTT	3	0.01	0.05
Tetranucleotides	AATT/AATT	3	0.01	0.05
Tetranucleotides	AACT/AGTT	2	0	0.03
Tetranucleotides	ACCG/CGGT	2	0	0.03
Tetranucleotides	ATGC/ATGC	2	0	0.03
Tetranucleotides	ACGC/CGTG	1	0	0.02
Tetranucleotides	ACGG/CCGT	1	0	0.02
Tetranucleotides	AGGC/CCTG	1	0	0.02
Pentanucleotides	AATCC/ATTGG	15	0.04	0.23
Pentanucleotides	AAAAC/GTTTT	12	0.03	0.19
Pentanucleotides	AGAGG/CCTCT	10	0.02	0.15
Pentanucleotides	AAAAG/CTTTT	6	0.01	0.09
Pentanucleotides	AAATC/ATTTG	5	0.01	0.08
Pentanucleotides	AAACC/GGTTT	4	0.01	0.06
Pentanucleotides	AATTC/AATTG	4	0.01	0.06
Pentanucleotides	ACCCC/GGGGT	4	0.01	0.06
Pentanucleotides	ACGGG/CCCGT	4	0.01	0.06
Pentanucleotides	AAAAT/ATTTT	3	0.01	0.05
Pentanucleotides	AAAGG/CCTTT	3	0.01	0.05
Pentanucleotides	ACTGG/AGTCC	3	0.01	0.05
Pentanucleotides	AGCTC/AGCTG	3	0.01	0.05
Pentanucleotides	AAACG/CGTTT	2	0	0.03
Pentanucleotides	AACGG/CCGTT	2	0	0.03
Pentanucleotides	AACTG/AGTTC	2	0	0.03
Pentanucleotides	AAGAG/CTCTT	2	0	0.03
Pentanucleotides	AAGGC/CCTTG	2	0	0.03
Pentanucleotides	AATCT/AGATT	2	0	0.03
Pentanucleotides	ACACG/CGTGT	2	0	0.03
Pentanucleotides	ACCTC/AGGTG	2	0	0.03
Pentanucleotides	ACTCT/AGAGT	2	0	0.03
Pentanucleotides	AGAGC/CTCTG	2	0	0.03
Pentanucleotides	AAACT/AGTTT	1	0	0.02
Pentanucleotides	AAAGC/CTTTG	1	0	0.02
Pentanucleotides	AACAC/GTGTT	1	0	0.02
Pentanucleotides	AACAG/CTGTT	1	0	0.02
Pentanucleotides	AACGC/CGTTG	1	0	0.02
Pentanucleotides	AAGGG/CCCTT	1	0	0.02
Pentanucleotides	AAGTG/ACTTC	1	0	0.02
Pentanucleotides	AATAC/ATTGT	1	0	0.02
Pentanucleotides	AATCG/ATTCG	1	0	0.02
Pentanucleotides	ACACC/GGTGT	1	0	0.02
Pentanucleotides	ACCCG/CGGGT	1	0	0.02
Pentanucleotides	ACCGG/CCGGT	1	0	0.02
Pentanucleotides	ACTAT/AGTAT	1	0	0.02
Pentanucleotides	AGATC/ATCTG	1	0	0.02
Pentanucleotides	AGATG/ATCTC	1	0	0.02
Pentanucleotides	AGGAT/ATCCT	1	0	0.02
Pentanucleotides	AGGGG/CCCCT	1	0	0.02
Pentanucleotides	ATCCG/ATCGG	1	0	0.02
Pentanucleotides	ATCGC/ATGCG	1	0	0.02
Hexanucleotides	AGAGGG/CCCTCT	14	0.03	0.22
Hexanucleotides	ACCTCC/AGGTGG	8	0.02	0.12
Hexanucleotides	AAGAGG/CCTCTT	7	0.02	0.11
Hexanucleotides	AAGGAG/CCTTCT	6	0.01	0.09
Hexanucleotides	AAAACC/GGTTTT	5	0.01	0.08
Hexanucleotides	AATCCC/ATTGGG	5	0.01	0.08
Hexanucleotides	AAAGAG/CTCTTT	4	0.01	0.06
Hexanucleotides	AACACC/GGTGTT	4	0.01	0.06
Hexanucleotides	AAGCAG/CTGCTT	4	0.01	0.06
Hexanucleotides	AAAAAC/GTTTTT	3	0.01	0.05
Hexanucleotides	AACATC/ATGTTG	3	0.01	0.05
Hexanucleotides	AAGGGC/CCCTTG	3	0.01	0.05
Hexanucleotides	ACCATC/ATGGTG	3	0.01	0.05
Hexanucleotides	AGCAGG/CCTGCT	3	0.01	0.05
Hexanucleotides	ATCGCC/ATGGCG	3	0.01	0.05
Hexanucleotides	AAAAAG/CTTTTT	2	0	0.03
Hexanucleotides	AAATCC/ATTTGG	2	0	0.03
Hexanucleotides	AACAAG/CTTGTT	2	0	0.03
Hexanucleotides	AACAGC/CTGTTG	2	0	0.03
Hexanucleotides	AACCAC/GGTTGT	2	0	0.03
Hexanucleotides	AACCAG/CTGGTT	2	0	0.03
Hexanucleotides	AACCCT/AGGGTT	2	0	0.03
Hexanucleotides	AACCGC/CGGTTG	2	0	0.03
Hexanucleotides	AAGACG/CGTCTT	2	0	0.03
Hexanucleotides	AAGATG/ATCTTC	2	0	0.03
Hexanucleotides	AAGCGG/CCGCTT	2	0	0.03
Hexanucleotides	AAGGGG/CCCCTT	2	0	0.03
Hexanucleotides	AAGTGG/ACTTCC	2	0	0.03
Hexanucleotides	AATGGG/ATTCCC	2	0	0.03
Hexanucleotides	ACAGAG/CTCTGT	2	0	0.03
Hexanucleotides	ACATAT/ATATGT	2	0	0.03
Hexanucleotides	ACATCC/ATGTGG	2	0	0.03
Hexanucleotides	ACCAGC/CTGGTG	2	0	0.03
Hexanucleotides	ACCGCC/CGGTGG	2	0	0.03
Hexanucleotides	ACCGTC/ACGGTG	2	0	0.03
Hexanucleotides	ACGGCT/AGCCGT	2	0	0.03
Hexanucleotides	ACTCAG/AGTCTG	2	0	0.03
Hexanucleotides	ACTCGG/AGTCCG	2	0	0.03
Hexanucleotides	AGATGG/ATCTCC	2	0	0.03
Hexanucleotides	AGCATC/ATGCTG	2	0	0.03
Hexanucleotides	AGCCTC/AGGCTG	2	0	0.03
Hexanucleotides	AGGCGG/CCGCCT	2	0	0.03
Hexanucleotides	ATGCCC/ATGGGC	2	0	0.03
Hexanucleotides	AAAATC/ATTTTG	1	0	0.02
Hexanucleotides	AAACAC/GTGTTT	1	0	0.02
Hexanucleotides	AAACCC/GGGTTT	1	0	0.02
Hexanucleotides	AAACCG/CGGTTT	1	0	0.02
Hexanucleotides	AAACGC/CGTTTG	1	0	0.02
Hexanucleotides	AAACGG/CCGTTT	1	0	0.02
Hexanucleotides	AAACTG/AGTTTC	1	0	0.02
Hexanucleotides	AAAGGC/CCTTTG	1	0	0.02
Hexanucleotides	AAAGGG/CCCTTT	1	0	0.02
Hexanucleotides	AAATCG/ATTTCG	1	0	0.02
Hexanucleotides	AAATCT/AGATTT	1	0	0.02
Hexanucleotides	AACCCG/CGGGTT	1	0	0.02
Hexanucleotides	AACCTC/AGGTTG	1	0	0.02
Hexanucleotides	AACCTG/AGGTTC	1	0	0.02
Hexanucleotides	AACGGC/CCGTTG	1	0	0.02
Hexanucleotides	AACTCG/AGTTCG	1	0	0.02
Hexanucleotides	AAGCCC/CTTGGG	1	0	0.02
Hexanucleotides	AAGCCG/CGGCTT	1	0	0.02
Hexanucleotides	AAGCTC/AGCTTG	1	0	0.02
Hexanucleotides	AAGTCT/ACTTAG	1	0	0.02
Hexanucleotides	AATAGC/ATTGCT	1	0	0.02
Hexanucleotides	AATCAC/ATTGTG	1	0	0.02
Hexanucleotides	AATCGG/ATTCCG	1	0	0.02
Hexanucleotides	AATCTG/AGATTC	1	0	0.02
Hexanucleotides	AATGCC/ATTGGC	1	0	0.02
Hexanucleotides	AATGTC/ACATTG	1	0	0.02
Hexanucleotides	AATGTG/ACATTC	1	0	0.02
Hexanucleotides	AATTCC/AATTGG	1	0	0.02
Hexanucleotides	ACACAG/CTGTGT	1	0	0.02
Hexanucleotides	ACACAT/ATGTGT	1	0	0.02
Hexanucleotides	ACACCC/GGGTGT	1	0	0.02
Hexanucleotides	ACCCGC/CGGGTG	1	0	0.02
Hexanucleotides	ACCCTC/AGGGTG	1	0	0.02
Hexanucleotides	ACCCTG/AGGGTC	1	0	0.02
Hexanucleotides	ACCGCT/AGCGGT	1	0	0.02
Hexanucleotides	ACCTCT/AGAGGT	1	0	0.02
Hexanucleotides	ACCTGC/AGGTGC	1	0	0.02
Hexanucleotides	ACGATC/ATCGTG	1	0	0.02
Hexanucleotides	ACGATG/ATCGTC	1	0	0.02
Hexanucleotides	ACTCCG/AGTCGG	1	0	0.02
Hexanucleotides	ACTCCT/AGGAGT	1	0	0.02
Hexanucleotides	ACTCTC/AGAGTG	1	0	0.02
Hexanucleotides	ACTGCG/AGTCGC	1	0	0.02
Hexanucleotides	AGAGGC/CCTCTG	1	0	0.02
Hexanucleotides	AGATAT/ATATCT	1	0	0.02
Hexanucleotides	AGATCG/ATCTCG	1	0	0.02
Hexanucleotides	AGCCAT/ATGGCT	1	0	0.02
Hexanucleotides	AGCCGC/CGGCTG	1	0	0.02
Hexanucleotides	AGCTCC/AGCTGG	1	0	0.02
Hexanucleotides	AGGCAT/ATGCCT	1	0	0.02
Hexanucleotides	AGGGAT/ATCCCT	1	0	0.02
Hexanucleotides	ATATCC/ATATGG	1	0	0.02
Hexanucleotides	ATCATG/ATCATG	1	0	0.02
Hexanucleotides	ATCCCC/ATGGGG	1	0	0.02
Hexanucleotides	ATCGGC/ATGCCG	1	0	0.02

## Sheet: G
Statistics of different SSR type in C. speciosa (ZPCA)
SSR_type	Repeat_motif	Number	Frequence(%)	ratio(%)
Dinucleotides	AG/CT	3499	7.29	53.88
Dinucleotides	AC/GT	368	0.77	5.67
Dinucleotides	AT/AT	100	0.21	1.54
Dinucleotides	CG/CG	6	0.01	0.09
Trinucleotides	AAG/CTT	483	1.01	7.44
Trinucleotides	AGG/CCT	401	0.84	6.17
Trinucleotides	AGC/CTG	270	0.56	4.16
Trinucleotides	ACC/GGT	235	0.49	3.62
Trinucleotides	AAC/GTT	170	0.35	2.62
Trinucleotides	ATC/ATG	144	0.3	2.22
Trinucleotides	CCG/CGG	114	0.24	1.76
Trinucleotides	ACG/CGT	84	0.17	1.29
Trinucleotides	AAT/ATT	20	0.04	0.31
Trinucleotides	ACT/AGT	14	0.03	0.22
Tetranucleotides	AAAG/CTTT	35	0.07	0.54
Tetranucleotides	ACAT/ATGT	29	0.06	0.45
Tetranucleotides	AGGG/CCCT	21	0.04	0.32
Tetranucleotides	ACTC/AGTG	19	0.04	0.29
Tetranucleotides	AAGG/CCTT	17	0.04	0.26
Tetranucleotides	AAAC/GTTT	16	0.03	0.25
Tetranucleotides	AATC/ATTG	15	0.03	0.23
Tetranucleotides	AAAT/ATTT	14	0.03	0.22
Tetranucleotides	ACAG/CTGT	11	0.02	0.17
Tetranucleotides	AGCG/CGCT	11	0.02	0.17
Tetranucleotides	ATCC/ATGG	11	0.02	0.17
Tetranucleotides	AACC/GGTT	10	0.02	0.15
Tetranucleotides	AAGC/CTTG	9	0.02	0.14
Tetranucleotides	AATG/ATTC	9	0.02	0.14
Tetranucleotides	ACTG/AGTC	6	0.01	0.09
Tetranucleotides	AGCC/CTGG	6	0.01	0.09
Tetranucleotides	AATT/AATT	5	0.01	0.08
Tetranucleotides	AGCT/AGCT	4	0.01	0.06
Tetranucleotides	ATCG/ATCG	4	0.01	0.06
Tetranucleotides	AACG/CGTT	2	0	0.03
Tetranucleotides	ACCG/CGGT	2	0	0.03
Tetranucleotides	ACGC/CGTG	2	0	0.03
Tetranucleotides	AGAT/ATCT	2	0	0.03
Tetranucleotides	AGGC/CCTG	2	0	0.03
Tetranucleotides	ATGC/ATGC	2	0	0.03
Tetranucleotides	AACT/AGTT	1	0	0.02
Tetranucleotides	ACGG/CCGT	1	0	0.02
Pentanucleotides	AATCC/ATTGG	18	0.04	0.28
Pentanucleotides	AGAGG/CCTCT	13	0.03	0.2
Pentanucleotides	AAAAC/GTTTT	11	0.02	0.17
Pentanucleotides	AAAAG/CTTTT	10	0.02	0.15
Pentanucleotides	AATTC/AATTG	8	0.02	0.12
Pentanucleotides	ACGGG/CCCGT	8	0.02	0.12
Pentanucleotides	AAACC/GGTTT	5	0.01	0.08
Pentanucleotides	AAACG/CGTTT	4	0.01	0.06
Pentanucleotides	AAAGG/CCTTT	4	0.01	0.06
Pentanucleotides	AAGAG/CTCTT	4	0.01	0.06
Pentanucleotides	AAAAT/ATTTT	3	0.01	0.05
Pentanucleotides	AACCG/CGGTT	3	0.01	0.05
Pentanucleotides	AAGGC/CCTTG	3	0.01	0.05
Pentanucleotides	AATCG/ATTCG	3	0.01	0.05
Pentanucleotides	ACCCC/GGGGT	3	0.01	0.05
Pentanucleotides	ACTGG/AGTCC	3	0.01	0.05
Pentanucleotides	AAAGC/CTTTG	2	0	0.03
Pentanucleotides	AACAC/GTGTT	2	0	0.03
Pentanucleotides	AACTG/AGTTC	2	0	0.03
Pentanucleotides	AAGGG/CCCTT	2	0	0.03
Pentanucleotides	AATCT/AGATT	2	0	0.03
Pentanucleotides	ACACC/GGTGT	2	0	0.03
Pentanucleotides	AAACT/AGTTT	1	0	0.02
Pentanucleotides	AAATC/ATTTG	1	0	0.02
Pentanucleotides	AAATT/AATTT	1	0	0.02
Pentanucleotides	AACGG/CCGTT	1	0	0.02
Pentanucleotides	AAGTC/ACTTG	1	0	0.02
Pentanucleotides	AAGTG/ACTTC	1	0	0.02
Pentanucleotides	AATGG/ATTCC	1	0	0.02
Pentanucleotides	ACAGC/CTGTG	1	0	0.02
Pentanucleotides	ACATC/ATGTG	1	0	0.02
Pentanucleotides	ACCAG/CTGGT	1	0	0.02
Pentanucleotides	ACCGG/CCGGT	1	0	0.02
Pentanucleotides	ACCTC/AGGTG	1	0	0.02
Pentanucleotides	ACGCC/CGTGG	1	0	0.02
Pentanucleotides	ACGGC/CCGTG	1	0	0.02
Pentanucleotides	ACGTC/ACGTG	1	0	0.02
Pentanucleotides	ACTAT/AGTAT	1	0	0.02
Pentanucleotides	ACTCC/AGTGG	1	0	0.02
Pentanucleotides	AGAGC/CTCTG	1	0	0.02
Pentanucleotides	AGATG/ATCTC	1	0	0.02
Pentanucleotides	AGCTC/AGCTG	1	0	0.02
Pentanucleotides	AGGAT/ATCCT	1	0	0.02
Pentanucleotides	AGGGG/CCCCT	1	0	0.02
Pentanucleotides	ATCCG/ATCGG	1	0	0.02
Hexanucleotides	AGAGGG/CCCTCT	15	0.03	0.23
Hexanucleotides	AAGAGG/CCTCTT	9	0.02	0.14
Hexanucleotides	ACCTCC/AGGTGG	6	0.01	0.09
Hexanucleotides	AAGGAG/CCTTCT	5	0.01	0.08
Hexanucleotides	ACCAGC/CTGGTG	5	0.01	0.08
Hexanucleotides	ACCATC/ATGGTG	5	0.01	0.08
Hexanucleotides	AAAACC/GGTTTT	4	0.01	0.06
Hexanucleotides	AAATCC/ATTTGG	4	0.01	0.06
Hexanucleotides	AACAGC/CTGTTG	4	0.01	0.06
Hexanucleotides	AACATC/ATGTTG	4	0.01	0.06
Hexanucleotides	AAGATG/ATCTTC	4	0.01	0.06
Hexanucleotides	AAGCAG/CTGCTT	4	0.01	0.06
Hexanucleotides	AAGCGG/CCGCTT	4	0.01	0.06
Hexanucleotides	AACCAG/CTGGTT	3	0.01	0.05
Hexanucleotides	AACCCT/AGGGTT	3	0.01	0.05
Hexanucleotides	AAGACG/CGTCTT	3	0.01	0.05
Hexanucleotides	AATGGG/ATTCCC	3	0.01	0.05
Hexanucleotides	AAAAAC/GTTTTT	2	0	0.03
Hexanucleotides	AAAAGG/CCTTTT	2	0	0.03
Hexanucleotides	AAAGAG/CTCTTT	2	0	0.03
Hexanucleotides	AACACC/GGTGTT	2	0	0.03
Hexanucleotides	AACCAC/GGTTGT	2	0	0.03
Hexanucleotides	AAGGCG/CCTTCG	2	0	0.03
Hexanucleotides	AAGGGC/CCCTTG	2	0	0.03
Hexanucleotides	AAGGGG/CCCCTT	2	0	0.03
Hexanucleotides	AATCCC/ATTGGG	2	0	0.03
Hexanucleotides	AATGCC/ATTGGC	2	0	0.03
Hexanucleotides	AATTCC/AATTGG	2	0	0.03
Hexanucleotides	ACACAT/ATGTGT	2	0	0.03
Hexanucleotides	ACACCC/GGGTGT	2	0	0.03
Hexanucleotides	ACATAT/ATATGT	2	0	0.03
Hexanucleotides	ACCGTC/ACGGTG	2	0	0.03
Hexanucleotides	ACTCGG/AGTCCG	2	0	0.03
Hexanucleotides	AGCATC/ATGCTG	2	0	0.03
Hexanucleotides	AGCCGC/CGGCTG	2	0	0.03
Hexanucleotides	AGCCTC/AGGCTG	2	0	0.03
Hexanucleotides	AGGCGG/CCGCCT	2	0	0.03
Hexanucleotides	ATCGCC/ATGGCG	2	0	0.03
Hexanucleotides	AAAAAG/CTTTTT	1	0	0.02
Hexanucleotides	AAAAGC/CTTTTG	1	0	0.02
Hexanucleotides	AAAATC/ATTTTG	1	0	0.02
Hexanucleotides	AAACAC/GTGTTT	1	0	0.02
Hexanucleotides	AAACCC/GGGTTT	1	0	0.02
Hexanucleotides	AAACCG/CGGTTT	1	0	0.02
Hexanucleotides	AAACGG/CCGTTT	1	0	0.02
Hexanucleotides	AAAGGC/CCTTTG	1	0	0.02
Hexanucleotides	AAAGGG/CCCTTT	1	0	0.02
Hexanucleotides	AAAGTG/ACTTTC	1	0	0.02
Hexanucleotides	AAATCG/ATTTCG	1	0	0.02
Hexanucleotides	AAATGG/ATTTCC	1	0	0.02
Hexanucleotides	AAATTC/AATTTG	1	0	0.02
Hexanucleotides	AACCCC/GGGGTT	1	0	0.02
Hexanucleotides	AACCGC/CGGTTG	1	0	0.02
Hexanucleotides	AACCTC/AGGTTG	1	0	0.02
Hexanucleotides	AAGCCC/CTTGGG	1	0	0.02
Hexanucleotides	AAGGTG/ACCTTC	1	0	0.02
Hexanucleotides	AAGTCT/ACTTAG	1	0	0.02
Hexanucleotides	AAGTGC/ACTTGC	1	0	0.02
Hexanucleotides	AATAGC/ATTGCT	1	0	0.02
Hexanucleotides	AATCAC/ATTGTG	1	0	0.02
Hexanucleotides	AATCAG/ATTCTG	1	0	0.02
Hexanucleotides	AATCGG/ATTCCG	1	0	0.02
Hexanucleotides	AATGTG/ACATTC	1	0	0.02
Hexanucleotides	ACACAG/CTGTGT	1	0	0.02
Hexanucleotides	ACAGAG/CTCTGT	1	0	0.02
Hexanucleotides	ACATCT/AGATGT	1	0	0.02
Hexanucleotides	ACCACG/CGTGGT	1	0	0.02
Hexanucleotides	ACCATG/ATGGTC	1	0	0.02
Hexanucleotides	ACCCAT/ATGGGT	1	0	0.02
Hexanucleotides	ACCCGC/CGGGTG	1	0	0.02
Hexanucleotides	ACCCTC/AGGGTG	1	0	0.02
Hexanucleotides	ACCCTG/AGGGTC	1	0	0.02
Hexanucleotides	ACCGCC/CGGTGG	1	0	0.02
Hexanucleotides	ACCGCT/AGCGGT	1	0	0.02
Hexanucleotides	ACCTCG/AGGTCG	1	0	0.02
Hexanucleotides	ACGATC/ATCGTG	1	0	0.02
Hexanucleotides	ACGATG/ATCGTC	1	0	0.02
Hexanucleotides	ACGGCC/CCGTGG	1	0	0.02
Hexanucleotides	ACTCAG/AGTCTG	1	0	0.02
Hexanucleotides	ACTCCC/AGTGGG	1	0	0.02
Hexanucleotides	ACTGCG/AGTCGC	1	0	0.02
Hexanucleotides	AGAGCC/CTCTGG	1	0	0.02
Hexanucleotides	AGAGGC/CCTCTG	1	0	0.02
Hexanucleotides	AGATAT/ATATCT	1	0	0.02
Hexanucleotides	AGATCG/ATCTCG	1	0	0.02
Hexanucleotides	AGATGG/ATCTCC	1	0	0.02
Hexanucleotides	AGCCAT/ATGGCT	1	0	0.02
Hexanucleotides	AGCCTG/AGGCTC	1	0	0.02
Hexanucleotides	AGCGGC/CCGCTG	1	0	0.02
Hexanucleotides	AGCGGG/CCCGCT	1	0	0.02
Hexanucleotides	AGCTCC/AGCTGG	1	0	0.02
Hexanucleotides	AGGGGC/CCCCTG	1	0	0.02
Hexanucleotides	ATCCGC/ATGCGG	1	0	0.02

## Sheet: H
Statistics of different SSR type in C. speciosa (ZPLP)
SSR_type	Repeat_motif	Number	Frequence(%)	ratio(%)
Dinucleotides	AG/CT	3480	7.38	54.18
Dinucleotides	AC/GT	342	0.73	5.32
Dinucleotides	AT/AT	98	0.21	1.53
Dinucleotides	CG/CG	6	0.01	0.09
Trinucleotides	AAG/CTT	483	1.02	7.52
Trinucleotides	AGG/CCT	395	0.84	6.15
Trinucleotides	AGC/CTG	290	0.61	4.52
Trinucleotides	ACC/GGT	225	0.48	3.5
Trinucleotides	AAC/GTT	184	0.39	2.86
Trinucleotides	ATC/ATG	143	0.3	2.23
Trinucleotides	CCG/CGG	101	0.21	1.57
Trinucleotides	ACG/CGT	86	0.18	1.34
Trinucleotides	AAT/ATT	24	0.05	0.37
Trinucleotides	ACT/AGT	17	0.04	0.26
Tetranucleotides	AAAG/CTTT	30	0.06	0.47
Tetranucleotides	ACAT/ATGT	29	0.06	0.45
Tetranucleotides	AAAC/GTTT	21	0.04	0.33
Tetranucleotides	AAAT/ATTT	16	0.03	0.25
Tetranucleotides	AGGG/CCCT	16	0.03	0.25
Tetranucleotides	AATC/ATTG	15	0.03	0.23
Tetranucleotides	AAGG/CCTT	14	0.03	0.22
Tetranucleotides	ACTC/AGTG	13	0.03	0.2
Tetranucleotides	ATCC/ATGG	12	0.03	0.19
Tetranucleotides	AACC/GGTT	11	0.02	0.17
Tetranucleotides	AATG/ATTC	8	0.02	0.12
Tetranucleotides	AAGC/CTTG	7	0.01	0.11
Tetranucleotides	AATT/AATT	7	0.01	0.11
Tetranucleotides	AGAT/ATCT	7	0.01	0.11
Tetranucleotides	AGCG/CGCT	7	0.01	0.11
Tetranucleotides	ACAG/CTGT	6	0.01	0.09
Tetranucleotides	ACTG/AGTC	6	0.01	0.09
Tetranucleotides	ATCG/ATCG	5	0.01	0.08
Tetranucleotides	ATGC/ATGC	4	0.01	0.06
Tetranucleotides	ACGC/CGTG	3	0.01	0.05
Tetranucleotides	AGCC/CTGG	3	0.01	0.05
Tetranucleotides	AGCT/AGCT	3	0.01	0.05
Tetranucleotides	AGGC/CCTG	3	0.01	0.05
Tetranucleotides	AACG/CGTT	2	0	0.03
Tetranucleotides	AACT/AGTT	2	0	0.03
Tetranucleotides	ACCG/CGGT	2	0	0.03
Tetranucleotides	ACGG/CCGT	1	0	0.02
Tetranucleotides	CCCG/CGGG	1	0	0.02
Pentanucleotides	AATCC/ATTGG	21	0.04	0.33
Pentanucleotides	AAAAC/GTTTT	12	0.03	0.19
Pentanucleotides	AGAGG/CCTCT	10	0.02	0.16
Pentanucleotides	ACGGG/CCCGT	9	0.02	0.14
Pentanucleotides	AAAAG/CTTTT	5	0.01	0.08
Pentanucleotides	AAACC/GGTTT	5	0.01	0.08
Pentanucleotides	AATCG/ATTCG	4	0.01	0.06
Pentanucleotides	AATTC/AATTG	4	0.01	0.06
Pentanucleotides	ACCTC/AGGTG	4	0.01	0.06
Pentanucleotides	AAAAT/ATTTT	3	0.01	0.05
Pentanucleotides	AAACG/CGTTT	3	0.01	0.05
Pentanucleotides	AAAGG/CCTTT	3	0.01	0.05
Pentanucleotides	AAATC/ATTTG	3	0.01	0.05
Pentanucleotides	ACCCC/GGGGT	3	0.01	0.05
Pentanucleotides	AAGAG/CTCTT	2	0	0.03
Pentanucleotides	AAGGC/CCTTG	2	0	0.03
Pentanucleotides	AATCT/AGATT	2	0	0.03
Pentanucleotides	ACCGG/CCGGT	2	0	0.03
Pentanucleotides	ACTGG/AGTCC	2	0	0.03
Pentanucleotides	AGAGC/CTCTG	2	0	0.03
Pentanucleotides	AGATG/ATCTC	2	0	0.03
Pentanucleotides	AAACT/AGTTT	1	0	0.02
Pentanucleotides	AAAGC/CTTTG	1	0	0.02
Pentanucleotides	AAATT/AATTT	1	0	0.02
Pentanucleotides	AACAC/GTGTT	1	0	0.02
Pentanucleotides	AACAG/CTGTT	1	0	0.02
Pentanucleotides	AACCT/AGGTT	1	0	0.02
Pentanucleotides	AACGC/CGTTG	1	0	0.02
Pentanucleotides	AACGG/CCGTT	1	0	0.02
Pentanucleotides	AACTG/AGTTC	1	0	0.02
Pentanucleotides	AAGGG/CCCTT	1	0	0.02
Pentanucleotides	AAGTC/ACTTG	1	0	0.02
Pentanucleotides	AATGG/ATTCC	1	0	0.02
Pentanucleotides	ACAGC/CTGTG	1	0	0.02
Pentanucleotides	ACATC/ATGTG	1	0	0.02
Pentanucleotides	ACCGC/CGGTG	1	0	0.02
Pentanucleotides	ACGGC/CCGTG	1	0	0.02
Pentanucleotides	ACTAG/AGTCT	1	0	0.02
Pentanucleotides	ACTAT/AGTAT	1	0	0.02
Pentanucleotides	ACTCG/AGTCG	1	0	0.02
Pentanucleotides	AGATC/ATCTG	1	0	0.02
Pentanucleotides	AGGAT/ATCCT	1	0	0.02
Pentanucleotides	AGGGG/CCCCT	1	0	0.02
Pentanucleotides	ATCCG/ATCGG	1	0	0.02
Hexanucleotides	AGAGGG/CCCTCT	12	0.03	0.19
Hexanucleotides	AAGAGG/CCTCTT	7	0.01	0.11
Hexanucleotides	AAAACC/GGTTTT	6	0.01	0.09
Hexanucleotides	AAATCC/ATTTGG	5	0.01	0.08
Hexanucleotides	AACAGC/CTGTTG	5	0.01	0.08
Hexanucleotides	ACCTCC/AGGTGG	5	0.01	0.08
Hexanucleotides	AAGGAG/CCTTCT	4	0.01	0.06
Hexanucleotides	AATGGG/ATTCCC	4	0.01	0.06
Hexanucleotides	ACCAGC/CTGGTG	4	0.01	0.06
Hexanucleotides	AACATC/ATGTTG	3	0.01	0.05
Hexanucleotides	AAGCAG/CTGCTT	3	0.01	0.05
Hexanucleotides	AAGGGC/CCCTTG	3	0.01	0.05
Hexanucleotides	AATCCC/ATTGGG	3	0.01	0.05
Hexanucleotides	ACACCC/GGGTGT	3	0.01	0.05
Hexanucleotides	ACCATC/ATGGTG	3	0.01	0.05
Hexanucleotides	AGCATC/ATGCTG	3	0.01	0.05
Hexanucleotides	AAAAAC/GTTTTT	2	0	0.03
Hexanucleotides	AAAGAG/CTCTTT	2	0	0.03
Hexanucleotides	AAAGGG/CCCTTT	2	0	0.03
Hexanucleotides	AAATCG/ATTTCG	2	0	0.03
Hexanucleotides	AACACC/GGTGTT	2	0	0.03
Hexanucleotides	AACCAC/GGTTGT	2	0	0.03
Hexanucleotides	AACCAG/CTGGTT	2	0	0.03
Hexanucleotides	AACCCC/GGGGTT	2	0	0.03
Hexanucleotides	AACCCT/AGGGTT	2	0	0.03
Hexanucleotides	AAGACG/CGTCTT	2	0	0.03
Hexanucleotides	AAGCGG/CCGCTT	2	0	0.03
Hexanucleotides	AATTCC/AATTGG	2	0	0.03
Hexanucleotides	ACACAT/ATGTGT	2	0	0.03
Hexanucleotides	ACAGAG/CTCTGT	2	0	0.03
Hexanucleotides	ACATAT/ATATGT	2	0	0.03
Hexanucleotides	ACTCGG/AGTCCG	2	0	0.03
Hexanucleotides	ACTGCC/AGTGGC	2	0	0.03
Hexanucleotides	AGATGG/ATCTCC	2	0	0.03
Hexanucleotides	AGCCTC/AGGCTG	2	0	0.03
Hexanucleotides	AGCGGG/CCCGCT	2	0	0.03
Hexanucleotides	AAAAAG/CTTTTT	1	0	0.02
Hexanucleotides	AAAAGC/CTTTTG	1	0	0.02
Hexanucleotides	AAAAGG/CCTTTT	1	0	0.02
Hexanucleotides	AAACAG/CTGTTT	1	0	0.02
Hexanucleotides	AAACCG/CGGTTT	1	0	0.02
Hexanucleotides	AAACGG/CCGTTT	1	0	0.02
Hexanucleotides	AAAGGC/CCTTTG	1	0	0.02
Hexanucleotides	AAAGTG/ACTTTC	1	0	0.02
Hexanucleotides	AAATTC/AATTTG	1	0	0.02
Hexanucleotides	AACAAG/CTTGTT	1	0	0.02
Hexanucleotides	AACCGC/CGGTTG	1	0	0.02
Hexanucleotides	AACCTG/AGGTTC	1	0	0.02
Hexanucleotides	AACTCG/AGTTCG	1	0	0.02
Hexanucleotides	AACTGC/AGTTGC	1	0	0.02
Hexanucleotides	AAGATG/ATCTTC	1	0	0.02
Hexanucleotides	AAGCAC/CTTGTG	1	0	0.02
Hexanucleotides	AAGCCC/CTTGGG	1	0	0.02
Hexanucleotides	AAGGCG/CCTTCG	1	0	0.02
Hexanucleotides	AAGGGG/CCCCTT	1	0	0.02
Hexanucleotides	AAGTCT/ACTTAG	1	0	0.02
Hexanucleotides	AATAGC/ATTGCT	1	0	0.02
Hexanucleotides	AATCAC/ATTGTG	1	0	0.02
Hexanucleotides	AATCAG/ATTCTG	1	0	0.02
Hexanucleotides	AATCGG/ATTCCG	1	0	0.02
Hexanucleotides	AATGCC/ATTGGC	1	0	0.02
Hexanucleotides	ACACAG/CTGTGT	1	0	0.02
Hexanucleotides	ACACGG/CCGTGT	1	0	0.02
Hexanucleotides	ACATCT/AGATGT	1	0	0.02
Hexanucleotides	ACCACG/CGTGGT	1	0	0.02
Hexanucleotides	ACCATG/ATGGTC	1	0	0.02
Hexanucleotides	ACCCGC/CGGGTG	1	0	0.02
Hexanucleotides	ACCCTG/AGGGTC	1	0	0.02
Hexanucleotides	ACCGCC/CGGTGG	1	0	0.02
Hexanucleotides	ACCGGC/CCGGTG	1	0	0.02
Hexanucleotides	ACCGTC/ACGGTG	1	0	0.02
Hexanucleotides	ACCTCG/AGGTCG	1	0	0.02
Hexanucleotides	ACGATG/ATCGTC	1	0	0.02
Hexanucleotides	ACGCCG/CGGCGT	1	0	0.02
Hexanucleotides	ACGGAG/CCGTCT	1	0	0.02
Hexanucleotides	ACGGCT/AGCCGT	1	0	0.02
Hexanucleotides	ACTCAG/AGTCTG	1	0	0.02
Hexanucleotides	ACTCCC/AGTGGG	1	0	0.02
Hexanucleotides	ACTGCG/AGTCGC	1	0	0.02
Hexanucleotides	AGAGGC/CCTCTG	1	0	0.02
Hexanucleotides	AGATAT/ATATCT	1	0	0.02
Hexanucleotides	AGATCG/ATCTCG	1	0	0.02
Hexanucleotides	AGCCAT/ATGGCT	1	0	0.02
Hexanucleotides	AGCGGC/CCGCTG	1	0	0.02
Hexanucleotides	AGCTCC/AGCTGG	1	0	0.02
Hexanucleotides	AGGCGC/CCTGCG	1	0	0.02
Hexanucleotides	AGGCGG/CCGCCT	1	0	0.02
Hexanucleotides	AGGGGC/CCCCTG	1	0	0.02
Hexanucleotides	ATATCC/ATATGG	1	0	0.02
Hexanucleotides	ATCATG/ATCATG	1	0	0.02
Hexanucleotides	ATCCGC/ATGCGG	1	0	0.02
Hexanucleotides	ATGCCC/ATGGGC	1	0	0.02

## Sheet: I
Statistics of different SSR type in C. speciosa (ZPLY)
SSR_type	Repeat_motif	Number	Frequence(%)	ratio(%)
Dinucleotides	AG/CT	3879	8.4	54.37
Dinucleotides	AC/GT	364	0.79	5.1
Dinucleotides	AT/AT	132	0.29	1.85
Dinucleotides	CG/CG	6	0.01	0.08
Trinucleotides	AAG/CTT	543	1.18	7.61
Trinucleotides	AGG/CCT	441	0.95	6.18
Trinucleotides	AGC/CTG	316	0.68	4.43
Trinucleotides	ACC/GGT	257	0.56	3.6
Trinucleotides	AAC/GTT	187	0.4	2.62
Trinucleotides	ATC/ATG	164	0.36	2.3
Trinucleotides	CCG/CGG	110	0.24	1.54
Trinucleotides	ACG/CGT	92	0.2	1.29
Trinucleotides	AAT/ATT	26	0.06	0.36
Trinucleotides	ACT/AGT	17	0.04	0.24
Tetranucleotides	AAAG/CTTT	36	0.08	0.5
Tetranucleotides	ACAT/ATGT	30	0.06	0.42
Tetranucleotides	ACTC/AGTG	21	0.05	0.29
Tetranucleotides	AAAC/GTTT	19	0.04	0.27
Tetranucleotides	AAGG/CCTT	18	0.04	0.25
Tetranucleotides	AGGG/CCCT	17	0.04	0.24
Tetranucleotides	AAAT/ATTT	15	0.03	0.21
Tetranucleotides	AGCG/CGCT	14	0.03	0.2
Tetranucleotides	ACAG/CTGT	12	0.03	0.17
Tetranucleotides	AATC/ATTG	11	0.02	0.15
Tetranucleotides	AATG/ATTC	11	0.02	0.15
Tetranucleotides	ATCC/ATGG	10	0.02	0.14
Tetranucleotides	ACTG/AGTC	7	0.02	0.1
Tetranucleotides	AATT/AATT	6	0.01	0.08
Tetranucleotides	AACC/GGTT	5	0.01	0.07
Tetranucleotides	AAGC/CTTG	5	0.01	0.07
Tetranucleotides	AGCT/AGCT	5	0.01	0.07
Tetranucleotides	AGAT/ATCT	4	0.01	0.06
Tetranucleotides	AGCC/CTGG	4	0.01	0.06
Tetranucleotides	ATCG/ATCG	4	0.01	0.06
Tetranucleotides	ATGC/ATGC	4	0.01	0.06
Tetranucleotides	AGGC/CCTG	3	0.01	0.04
Tetranucleotides	AACG/CGTT	2	0	0.03
Tetranucleotides	ACCG/CGGT	2	0	0.03
Tetranucleotides	ACGC/CGTG	2	0	0.03
Tetranucleotides	ACGG/CCGT	1	0	0.01
Tetranucleotides	CCCG/CGGG	1	0	0.01
Pentanucleotides	AATCC/ATTGG	18	0.04	0.25
Pentanucleotides	AGAGG/CCTCT	13	0.03	0.18
Pentanucleotides	AAAAG/CTTTT	9	0.02	0.13
Pentanucleotides	AAAAC/GTTTT	8	0.02	0.11
Pentanucleotides	ACGGG/CCCGT	6	0.01	0.08
Pentanucleotides	AAACC/GGTTT	5	0.01	0.07
Pentanucleotides	AATTC/AATTG	5	0.01	0.07
Pentanucleotides	AAAAT/ATTTT	4	0.01	0.06
Pentanucleotides	AAACG/CGTTT	4	0.01	0.06
Pentanucleotides	AAAGG/CCTTT	4	0.01	0.06
Pentanucleotides	AAGAG/CTCTT	3	0.01	0.04
Pentanucleotides	AATCG/ATTCG	3	0.01	0.04
Pentanucleotides	ACCCC/GGGGT	3	0.01	0.04
Pentanucleotides	ACTGG/AGTCC	3	0.01	0.04
Pentanucleotides	AGAGC/CTCTG	3	0.01	0.04
Pentanucleotides	AAAGC/CTTTG	2	0	0.03
Pentanucleotides	AAATT/AATTT	2	0	0.03
Pentanucleotides	AAGGG/CCCTT	2	0	0.03
Pentanucleotides	ACCGC/CGGTG	2	0	0.03
Pentanucleotides	ACCTC/AGGTG	2	0	0.03
Pentanucleotides	AAACT/AGTTT	1	0	0.01
Pentanucleotides	AAATC/ATTTG	1	0	0.01
Pentanucleotides	AACCG/CGGTT	1	0	0.01
Pentanucleotides	AACTG/AGTTC	1	0	0.01
Pentanucleotides	AAGAC/CTTGT	1	0	0.01
Pentanucleotides	AATCT/AGATT	1	0	0.01
Pentanucleotides	AATGG/ATTCC	1	0	0.01
Pentanucleotides	AATGT/ACATT	1	0	0.01
Pentanucleotides	ACACC/GGTGT	1	0	0.01
Pentanucleotides	ACAGC/CTGTG	1	0	0.01
Pentanucleotides	ACATC/ATGTG	1	0	0.01
Pentanucleotides	ACCAG/CTGGT	1	0	0.01
Pentanucleotides	ACCCG/CGGGT	1	0	0.01
Pentanucleotides	ACCGG/CCGGT	1	0	0.01
Pentanucleotides	ACGGC/CCGTG	1	0	0.01
Pentanucleotides	ACTAG/AGTCT	1	0	0.01
Pentanucleotides	ACTCT/AGAGT	1	0	0.01
Pentanucleotides	AGATG/ATCTC	1	0	0.01
Pentanucleotides	AGCTC/AGCTG	1	0	0.01
Pentanucleotides	AGGGG/CCCCT	1	0	0.01
Pentanucleotides	ATCCC/ATGGG	1	0	0.01
Pentanucleotides	ATCCG/ATCGG	1	0	0.01
Pentanucleotides	ATCGC/ATGCG	1	0	0.01
Hexanucleotides	AGAGGG/CCCTCT	15	0.03	0.21
Hexanucleotides	AAGAGG/CCTCTT	7	0.02	0.1
Hexanucleotides	ACCTCC/AGGTGG	7	0.02	0.1
Hexanucleotides	AATCCC/ATTGGG	6	0.01	0.08
Hexanucleotides	AACAGC/CTGTTG	5	0.01	0.07
Hexanucleotides	AAGCAG/CTGCTT	5	0.01	0.07
Hexanucleotides	AAGGAG/CCTTCT	5	0.01	0.07
Hexanucleotides	AAATCC/ATTTGG	4	0.01	0.06
Hexanucleotides	AAATCG/ATTTCG	4	0.01	0.06
Hexanucleotides	AAGACG/CGTCTT	4	0.01	0.06
Hexanucleotides	ACCAGC/CTGGTG	4	0.01	0.06
Hexanucleotides	ACCATC/ATGGTG	4	0.01	0.06
Hexanucleotides	ACCGCC/CGGTGG	4	0.01	0.06
Hexanucleotides	AGCATC/ATGCTG	4	0.01	0.06
Hexanucleotides	AAAAAG/CTTTTT	3	0.01	0.04
Hexanucleotides	AAAACC/GGTTTT	3	0.01	0.04
Hexanucleotides	AACACC/GGTGTT	3	0.01	0.04
Hexanucleotides	AAGATG/ATCTTC	3	0.01	0.04
Hexanucleotides	AAGGGC/CCCTTG	3	0.01	0.04
Hexanucleotides	AATGCC/ATTGGC	3	0.01	0.04
Hexanucleotides	ACACCC/GGGTGT	3	0.01	0.04
Hexanucleotides	ACCGTC/ACGGTG	3	0.01	0.04
Hexanucleotides	ACTCTC/AGAGTG	3	0.01	0.04
Hexanucleotides	AGAGGC/CCTCTG	3	0.01	0.04
Hexanucleotides	ATGCCC/ATGGGC	3	0.01	0.04
Hexanucleotides	AAAAAC/GTTTTT	2	0	0.03
Hexanucleotides	AAACAC/GTGTTT	2	0	0.03
Hexanucleotides	AAACCG/CGGTTT	2	0	0.03
Hexanucleotides	AAAGGG/CCCTTT	2	0	0.03
Hexanucleotides	AACATC/ATGTTG	2	0	0.03
Hexanucleotides	AACCAG/CTGGTT	2	0	0.03
Hexanucleotides	AACCCT/AGGGTT	2	0	0.03
Hexanucleotides	AAGCGG/CCGCTT	2	0	0.03
Hexanucleotides	AAGGGG/CCCCTT	2	0	0.03
Hexanucleotides	AATGGG/ATTCCC	2	0	0.03
Hexanucleotides	ACATAT/ATATGT	2	0	0.03
Hexanucleotides	ACTCAG/AGTCTG	2	0	0.03
Hexanucleotides	ACTCGG/AGTCCG	2	0	0.03
Hexanucleotides	AGATCG/ATCTCG	2	0	0.03
Hexanucleotides	AGCAGG/CCTGCT	2	0	0.03
Hexanucleotides	AGCCTC/AGGCTG	2	0	0.03
Hexanucleotides	AGCGGG/CCCGCT	2	0	0.03
Hexanucleotides	AGGCGG/CCGCCT	2	0	0.03
Hexanucleotides	AAAAGG/CCTTTT	1	0	0.01
Hexanucleotides	AAAGAG/CTCTTT	1	0	0.01
Hexanucleotides	AAAGGC/CCTTTG	1	0	0.01
Hexanucleotides	AAAGTG/ACTTTC	1	0	0.01
Hexanucleotides	AAATGT/ACATTT	1	0	0.01
Hexanucleotides	AAATTC/AATTTG	1	0	0.01
Hexanucleotides	AACCCC/GGGGTT	1	0	0.01
Hexanucleotides	AACCGC/CGGTTG	1	0	0.01
Hexanucleotides	AACCTC/AGGTTG	1	0	0.01
Hexanucleotides	AACCTG/AGGTTC	1	0	0.01
Hexanucleotides	AACGGC/CCGTTG	1	0	0.01
Hexanucleotides	AACGGG/CCCGTT	1	0	0.01
Hexanucleotides	AACTCG/AGTTCG	1	0	0.01
Hexanucleotides	AAGCAC/CTTGTG	1	0	0.01
Hexanucleotides	AAGCCC/CTTGGG	1	0	0.01
Hexanucleotides	AAGGCG/CCTTCG	1	0	0.01
Hexanucleotides	AAGGTC/ACCTTG	1	0	0.01
Hexanucleotides	AAGGTG/ACCTTC	1	0	0.01
Hexanucleotides	AAGTCT/ACTTAG	1	0	0.01
Hexanucleotides	AAGTGG/ACTTCC	1	0	0.01
Hexanucleotides	AATAGC/ATTGCT	1	0	0.01
Hexanucleotides	AATCAC/ATTGTG	1	0	0.01
Hexanucleotides	AATCAG/ATTCTG	1	0	0.01
Hexanucleotides	AATCTG/AGATTC	1	0	0.01
Hexanucleotides	AATGTG/ACATTC	1	0	0.01
Hexanucleotides	AATTCC/AATTGG	1	0	0.01
Hexanucleotides	ACACAG/CTGTGT	1	0	0.01
Hexanucleotides	ACACAT/ATGTGT	1	0	0.01
Hexanucleotides	ACACCG/CGGTGT	1	0	0.01
Hexanucleotides	ACACGC/CGTGTG	1	0	0.01
Hexanucleotides	ACACTG/AGTGTC	1	0	0.01
Hexanucleotides	ACAGAG/CTCTGT	1	0	0.01
Hexanucleotides	ACAGCC/CTGTGG	1	0	0.01
Hexanucleotides	ACATCT/AGATGT	1	0	0.01
Hexanucleotides	ACCACG/CGTGGT	1	0	0.01
Hexanucleotides	ACCAGG/CCTGGT	1	0	0.01
Hexanucleotides	ACCCAT/ATGGGT	1	0	0.01
Hexanucleotides	ACCCGC/CGGGTG	1	0	0.01
Hexanucleotides	ACCCTC/AGGGTG	1	0	0.01
Hexanucleotides	ACCCTG/AGGGTC	1	0	0.01
Hexanucleotides	ACCGAG/CGGTCT	1	0	0.01
Hexanucleotides	ACCGCT/AGCGGT	1	0	0.01
Hexanucleotides	ACCGGC/CCGGTG	1	0	0.01
Hexanucleotides	ACCTCG/AGGTCG	1	0	0.01
Hexanucleotides	ACCTGG/AGGTCC	1	0	0.01
Hexanucleotides	ACGAGG/CCTCGT	1	0	0.01
Hexanucleotides	ACGATC/ATCGTG	1	0	0.01
Hexanucleotides	ACGATG/ATCGTC	1	0	0.01
Hexanucleotides	ACGCAG/CGTCTG	1	0	0.01
Hexanucleotides	ACGGCC/CCGTGG	1	0	0.01
Hexanucleotides	ACGGCG/CCGTCG	1	0	0.01
Hexanucleotides	ACTCCC/AGTGGG	1	0	0.01
Hexanucleotides	AGAGCC/CTCTGG	1	0	0.01
Hexanucleotides	AGATGG/ATCTCC	1	0	0.01
Hexanucleotides	AGCCAT/ATGGCT	1	0	0.01
Hexanucleotides	AGCCGC/CGGCTG	1	0	0.01
Hexanucleotides	AGCCGG/CCGGCT	1	0	0.01
Hexanucleotides	ATATCC/ATATGG	1	0	0.01
Hexanucleotides	ATCATG/ATCATG	1	0	0.01
Hexanucleotides	ATCCGC/ATGCGG	1	0	0.01
Hexanucleotides	ATCGCC/ATGGCG	1	0	0.01

## Sheet: J
Statistics of different SSR type in C. speciosa (ZPXC)
SSR_type	Repeat_motif	Number	Frequence(%)	ratio(%)
Dinucleotides	AG/CT	3534	7.29	52.96
Dinucleotides	AC/GT	402	0.83	6.02
Dinucleotides	AT/AT	138	0.28	2.07
Dinucleotides	CG/CG	3	0.01	0.04
Trinucleotides	AAG/CTT	516	1.06	7.73
Trinucleotides	AGG/CCT	405	0.84	6.07
Trinucleotides	AGC/CTG	310	0.64	4.65
Trinucleotides	ACC/GGT	225	0.46	3.37
Trinucleotides	AAC/GTT	199	0.41	2.98
Trinucleotides	ATC/ATG	138	0.28	2.07
Trinucleotides	CCG/CGG	96	0.2	1.44
Trinucleotides	ACG/CGT	91	0.19	1.36
Trinucleotides	AAT/ATT	19	0.04	0.28
Trinucleotides	ACT/AGT	14	0.03	0.21
Tetranucleotides	AAAG/CTTT	35	0.07	0.52
Tetranucleotides	ACAT/ATGT	23	0.05	0.34
Tetranucleotides	AAAC/GTTT	16	0.03	0.24
Tetranucleotides	AGGG/CCCT	16	0.03	0.24
Tetranucleotides	AAAT/ATTT	15	0.03	0.22
Tetranucleotides	AACC/GGTT	15	0.03	0.22
Tetranucleotides	AAGG/CCTT	15	0.03	0.22
Tetranucleotides	AATC/ATTG	15	0.03	0.22
Tetranucleotides	AATG/ATTC	13	0.03	0.19
Tetranucleotides	ACTC/AGTG	11	0.02	0.16
Tetranucleotides	ATCC/ATGG	11	0.02	0.16
Tetranucleotides	AAGC/CTTG	10	0.02	0.15
Tetranucleotides	AATT/AATT	8	0.02	0.12
Tetranucleotides	ACAG/CTGT	8	0.02	0.12
Tetranucleotides	AGCG/CGCT	8	0.02	0.12
Tetranucleotides	AGAT/ATCT	7	0.01	0.1
Tetranucleotides	ACTG/AGTC	5	0.01	0.07
Tetranucleotides	ACGC/CGTG	4	0.01	0.06
Tetranucleotides	AGCC/CTGG	4	0.01	0.06
Tetranucleotides	AGCT/AGCT	4	0.01	0.06
Tetranucleotides	ATGC/ATGC	4	0.01	0.06
Tetranucleotides	AGGC/CCTG	3	0.01	0.04
Tetranucleotides	ATCG/ATCG	3	0.01	0.04
Tetranucleotides	AACG/CGTT	2	0	0.03
Tetranucleotides	AACT/AGTT	2	0	0.03
Tetranucleotides	ACCG/CGGT	2	0	0.03
Tetranucleotides	ACGG/CCGT	1	0	0.01
Tetranucleotides	CCCG/CGGG	1	0	0.01
Pentanucleotides	AATCC/ATTGG	18	0.04	0.27
Pentanucleotides	AGAGG/CCTCT	14	0.03	0.21
Pentanucleotides	ACGGG/CCCGT	11	0.02	0.16
Pentanucleotides	AAAAG/CTTTT	9	0.02	0.13
Pentanucleotides	AAAAC/GTTTT	8	0.02	0.12
Pentanucleotides	AAACC/GGTTT	5	0.01	0.07
Pentanucleotides	AAAAT/ATTTT	4	0.01	0.06
Pentanucleotides	AAAGC/CTTTG	4	0.01	0.06
Pentanucleotides	AATTC/AATTG	4	0.01	0.06
Pentanucleotides	AAACG/CGTTT	3	0.01	0.04
Pentanucleotides	AAAGG/CCTTT	3	0.01	0.04
Pentanucleotides	AAGGC/CCTTG	3	0.01	0.04
Pentanucleotides	AATCG/ATTCG	3	0.01	0.04
Pentanucleotides	ACCTC/AGGTG	3	0.01	0.04
Pentanucleotides	AACCG/CGGTT	2	0	0.03
Pentanucleotides	AACCT/AGGTT	2	0	0.03
Pentanucleotides	AACGG/CCGTT	2	0	0.03
Pentanucleotides	AACTG/AGTTC	2	0	0.03
Pentanucleotides	AATCT/AGATT	2	0	0.03
Pentanucleotides	ACACC/GGTGT	2	0	0.03
Pentanucleotides	ACCCC/GGGGT	2	0	0.03
Pentanucleotides	ACCGC/CGGTG	2	0	0.03
Pentanucleotides	ACGTC/ACGTG	2	0	0.03
Pentanucleotides	ACTCT/AGAGT	2	0	0.03
Pentanucleotides	ACTGG/AGTCC	2	0	0.03
Pentanucleotides	AAACT/AGTTT	1	0	0.01
Pentanucleotides	AAATC/ATTTG	1	0	0.01
Pentanucleotides	AAATT/AATTT	1	0	0.01
Pentanucleotides	AACAG/CTGTT	1	0	0.01
Pentanucleotides	AACTC/AGTTG	1	0	0.01
Pentanucleotides	AAGAG/CTCTT	1	0	0.01
Pentanucleotides	AAGGG/CCCTT	1	0	0.01
Pentanucleotides	AATGC/ATTGC	1	0	0.01
Pentanucleotides	ACAGC/CTGTG	1	0	0.01
Pentanucleotides	ACATC/ATGTG	1	0	0.01
Pentanucleotides	ACATG/ATGTC	1	0	0.01
Pentanucleotides	ACCCG/CGGGT	1	0	0.01
Pentanucleotides	ACCGG/CCGGT	1	0	0.01
Pentanucleotides	ACGGC/CCGTG	1	0	0.01
Pentanucleotides	ACTAT/AGTAT	1	0	0.01
Pentanucleotides	AGAGC/CTCTG	1	0	0.01
Pentanucleotides	AGATC/ATCTG	1	0	0.01
Pentanucleotides	AGCTC/AGCTG	1	0	0.01
Pentanucleotides	AGGAT/ATCCT	1	0	0.01
Pentanucleotides	AGGGC/CCCTG	1	0	0.01
Pentanucleotides	AGGGG/CCCCT	1	0	0.01
Pentanucleotides	ATCCG/ATCGG	1	0	0.01
Pentanucleotides	CCCGG/CCGGG	1	0	0.01
Hexanucleotides	AGAGGG/CCCTCT	21	0.04	0.31
Hexanucleotides	AAGAGG/CCTCTT	8	0.02	0.12
Hexanucleotides	AAAACC/GGTTTT	6	0.01	0.09
Hexanucleotides	ACCTCC/AGGTGG	6	0.01	0.09
Hexanucleotides	AAAAAC/GTTTTT	5	0.01	0.07
Hexanucleotides	AACATC/ATGTTG	5	0.01	0.07
Hexanucleotides	AAGACG/CGTCTT	5	0.01	0.07
Hexanucleotides	ACCAGC/CTGGTG	5	0.01	0.07
Hexanucleotides	AACCCT/AGGGTT	4	0.01	0.06
Hexanucleotides	AAGCAG/CTGCTT	4	0.01	0.06
Hexanucleotides	ACACCC/GGGTGT	4	0.01	0.06
Hexanucleotides	ACCATC/ATGGTG	4	0.01	0.06
Hexanucleotides	AAATCC/ATTTGG	3	0.01	0.04
Hexanucleotides	AACAGC/CTGTTG	3	0.01	0.04
Hexanucleotides	AAGCGG/CCGCTT	3	0.01	0.04
Hexanucleotides	AAGGAG/CCTTCT	3	0.01	0.04
Hexanucleotides	AATCCC/ATTGGG	3	0.01	0.04
Hexanucleotides	ACATAT/ATATGT	3	0.01	0.04
Hexanucleotides	AGCATC/ATGCTG	3	0.01	0.04
Hexanucleotides	AAAAGG/CCTTTT	2	0	0.03
Hexanucleotides	AAACAC/GTGTTT	2	0	0.03
Hexanucleotides	AACCAC/GGTTGT	2	0	0.03
Hexanucleotides	AACCAG/CTGGTT	2	0	0.03
Hexanucleotides	AACCGC/CGGTTG	2	0	0.03
Hexanucleotides	AATAGC/ATTGCT	2	0	0.03
Hexanucleotides	AATGCC/ATTGGC	2	0	0.03
Hexanucleotides	AATGGG/ATTCCC	2	0	0.03
Hexanucleotides	ACACGC/CGTGTG	2	0	0.03
Hexanucleotides	ACCACG/CGTGGT	2	0	0.03
Hexanucleotides	ACTCGG/AGTCCG	2	0	0.03
Hexanucleotides	AGAGGC/CCTCTG	2	0	0.03
Hexanucleotides	AGATCG/ATCTCG	2	0	0.03
Hexanucleotides	AGCAGG/CCTGCT	2	0	0.03
Hexanucleotides	AGCCGC/CGGCTG	2	0	0.03
Hexanucleotides	AGCCTC/AGGCTG	2	0	0.03
Hexanucleotides	AGCGGG/CCCGCT	2	0	0.03
Hexanucleotides	AGGCGG/CCGCCT	2	0	0.03
Hexanucleotides	AAAAAG/CTTTTT	1	0	0.01
Hexanucleotides	AAACCG/CGGTTT	1	0	0.01
Hexanucleotides	AAACGG/CCGTTT	1	0	0.01
Hexanucleotides	AAAGAG/CTCTTT	1	0	0.01
Hexanucleotides	AAAGGC/CCTTTG	1	0	0.01
Hexanucleotides	AAAGGG/CCCTTT	1	0	0.01
Hexanucleotides	AAAGTG/ACTTTC	1	0	0.01
Hexanucleotides	AAATCG/ATTTCG	1	0	0.01
Hexanucleotides	AAATGG/ATTTCC	1	0	0.01
Hexanucleotides	AACAAG/CTTGTT	1	0	0.01
Hexanucleotides	AACACC/GGTGTT	1	0	0.01
Hexanucleotides	AACCCC/GGGGTT	1	0	0.01
Hexanucleotides	AACCTC/AGGTTG	1	0	0.01
Hexanucleotides	AACCTG/AGGTTC	1	0	0.01
Hexanucleotides	AACTGC/AGTTGC	1	0	0.01
Hexanucleotides	AACTTG/AAGTTC	1	0	0.01
Hexanucleotides	AAGAGC/CTCTTG	1	0	0.01
Hexanucleotides	AAGATG/ATCTTC	1	0	0.01
Hexanucleotides	AAGCAC/CTTGTG	1	0	0.01
Hexanucleotides	AAGCCC/CTTGGG	1	0	0.01
Hexanucleotides	AAGGGC/CCCTTG	1	0	0.01
Hexanucleotides	AAGGGG/CCCCTT	1	0	0.01
Hexanucleotides	AAGTCT/ACTTAG	1	0	0.01
Hexanucleotides	AAGTGG/ACTTCC	1	0	0.01
Hexanucleotides	AATCAC/ATTGTG	1	0	0.01
Hexanucleotides	AATCAG/ATTCTG	1	0	0.01
Hexanucleotides	AATCCG/ATTCGG	1	0	0.01
Hexanucleotides	ACACAT/ATGTGT	1	0	0.01
Hexanucleotides	ACACCG/CGGTGT	1	0	0.01
Hexanucleotides	ACATCT/AGATGT	1	0	0.01
Hexanucleotides	ACCAGT/ACTGGT	1	0	0.01
Hexanucleotides	ACCATG/ATGGTC	1	0	0.01
Hexanucleotides	ACCCGC/CGGGTG	1	0	0.01
Hexanucleotides	ACCCTC/AGGGTG	1	0	0.01
Hexanucleotides	ACCGCC/CGGTGG	1	0	0.01
Hexanucleotides	ACCGCT/AGCGGT	1	0	0.01
Hexanucleotides	ACCGTC/ACGGTG	1	0	0.01
Hexanucleotides	ACCTCG/AGGTCG	1	0	0.01
Hexanucleotides	ACGGCC/CCGTGG	1	0	0.01
Hexanucleotides	ACGGCT/AGCCGT	1	0	0.01
Hexanucleotides	ACTCAG/AGTCTG	1	0	0.01
Hexanucleotides	ACTCTC/AGAGTG	1	0	0.01
Hexanucleotides	ACTGCT/AGCAGT	1	0	0.01
Hexanucleotides	AGATAT/ATATCT	1	0	0.01
Hexanucleotides	AGATGG/ATCTCC	1	0	0.01
Hexanucleotides	AGCCAT/ATGGCT	1	0	0.01
Hexanucleotides	AGCGGC/CCGCTG	1	0	0.01
Hexanucleotides	AGCTCC/AGCTGG	1	0	0.01
Hexanucleotides	ATCATG/ATCATG	1	0	0.01
Hexanucleotides	ATCGCC/ATGGCG	1	0	0.01
Hexanucleotides	ATGCCC/ATGGGC	1	0	0.01
